# Supplementary material for: Reversible single crystal photochemistry and spin state switching in a metal-cyanide complex
Source: Nat Commun. 2025 Sep 29;16:8377. doi: 10.1038/s41467-025-63523-x (PMC12480581; doi:10.1038/s41467-025-63523-x)
Supplement: Supplementary file 6 — Source Data [file 41467_2025_63523_MOESM6_ESM.xlsx]

## Sheet: Figure 1d
	Data for Fig. 1d. | Variation of the Mo-C bond lengths before irradiation (1 and 1'; symbol ' indicates experiments with a second crystal), after 405 nm irradiation (2 and 2') and (i) subsequent 638 nm irradiation (1 relaxed by 638 nm irradiation) or (ii) 200-K thermal treatment (1' relaxed by heating to 200 K). CCDC numbers of the corresponding cif files are provided for verification.
		CCDC no.	Mo-C1	Mo-C1 sd	Mo-C2	Mo-C2 sd	Mo-C3	Mo-C3 sd	Mo-C4	Mo-C4 sd	Mo-C5	Mo-C5 sd	Mo-C6	Mo-C6 sd	Mo-C7	Mo-C7 sd
			Å	Å	Å	Å	Å	Å	Å	Å	Å	Å	Å	Å	Å	Å
	1	2352257	2.205	0.005	2.148	0.004	2.171	0.006	2.157	0.005	2.151	0.006	2.117	0.005	2.14	0.006
	2	2352263	2.204	0.007	2.2	0.007	2.195	0.005	2.166	0.007	2.186	0.005	2.179	0.007	4.188	0.009
	1 relaxed by 638 nm irradiation	2352259	2.191	0.013	2.155	0.009	2.176	0.01	2.159	0.009	2.157	0.01	2.145	0.015	2.172	0.016
	1'	2352264	2.195	0.008	2.151	0.005	2.162	0.007	2.166	0.006	2.147	0.008	2.108	0.008	2.143	0.008
	2'	2352261	2.164	0.007	2.183	0.007	2.177	0.005	2.169	0.007	2.175	0.005	2.164	0.007	4.179	0.008
	1' relaxed by heating to 200 K	2352262	2.178	0.01	2.154	0.007	2.179	0.009	2.164	0.007	2.151	0.01	2.11	0.01	2.134	0.01

## Sheet: Figure 1f
	Data for Fig. 1f. | Variation of unit cell parameters before irradiation (1 and 1'; symbol ' indicates experiments with a second crystal), after 405 nm irradiation (2 and 2') and (i) subsequent 638 nm irradiation (1 relaxed by 638 nm irradiation) or (ii) 200-K thermal treatment (1' relaxed by heating to 200 K). CCDC numbers of the corresponding cif files are provided for verification.
		CCDC no.	V	V sd	a	a sd	b	b sd	c	c sd
			Å3	Å3	Å	Å	Å	Å	Å	Å
	1	2352257	756.67	0.17	8.9352	0.001	9.2992	0.0009	9.738	0.0016
	2	2352263	830.4	0.5	9.598	0.004	9.71	0.002	9.752	0.003
	1 relaxed by 638 nm irradiation	2352259	769.16	0.1	9.0224	0.0006	9.376	0.0005	9.7105	0.0009
	1'	2352264	759.04	0.13	8.9443	0.0008	9.3385	0.0008	9.7258	0.0011
	2'	2352261	819.08	0.15	9.6002	0.0009	9.6496	0.0011	9.7097	0.0008
	1' relaxed by heating to 200 K	2352262	762.18	0.1	8.9697	0.0007	9.3535	0.0006	9.7124	0.0008

## Sheet: Figure 2a
	Data for Fig. 2a. | Comparison of the IR spectra shown in the 1820-2320 cm-1 range and recorded at 100 K before irradiation (1), after 405-nm irradiation (2) and after thermal relaxation at 200 K (1)
	1		2		1 relaxed by heating to 200 K
	wavenumber	transmittance	wavenumber	transmittance	wavenumber	transmittance
	cm-1	a.u.	cm-1	a.u.	cm-1	a.u.
	674.992	97.8024	674.992	98.1124	674.992	96.6398
	675.956	97.6564	675.956	98.0154	675.956	96.2007
	676.92	97.6842	676.92	98.16	676.92	96.6527
	677.885	97.873	677.885	98.5059	677.885	98.8104
	678.849	98.1415	678.849	98.905	678.849	99.8726
	679.813	98.394	679.813	99.1837	679.813	99.9367
	680.778	98.5716	680.778	99.2422	680.778	99.489
	681.742	98.6649	681.742	99.1089	681.742	98.9594
	682.706	98.6895	682.706	98.9152	682.706	98.7401
	683.67	98.653	683.67	98.8116	683.67	98.2567
	684.635	98.548	684.635	98.8815	684.635	98.4967
	685.599	98.3752	685.599	99.1041	685.599	98.1584
	686.563	98.1728	686.563	99.3822	686.563	97.3133
	687.527	98.0198	687.527	99.6045	687.527	97.2486
	688.492	98.0014	688.492	99.7008	688.492	98.5429
	689.456	98.1608	689.456	99.6604	689.456	99.7073
	690.42	98.4709	690.42	99.5176	690.42	99.9378
	691.385	98.8474	691.385	99.3231	691.385	98.1655
	692.349	99.1928	692.349	99.1229	692.349	96.4788
	693.313	99.4388	693.313	98.949	693.313	97.3526
	694.277	99.5612	694.277	98.8168	694.277	99.4395
	695.242	99.5647	695.242	98.7242	695.242	99.6944
	696.206	99.46	696.206	98.6534	696.206	99.4854
	697.17	99.2563	697.17	98.581	697.17	99.2382
	698.134	98.9732	698.134	98.4939	698.134	98.0151
	699.099	98.6555	699.099	98.4003	699.099	98.1902
	700.063	98.3718	700.063	98.3255	700.063	99.8958
	701.027	98.1898	701.027	98.2937	701.027	99.7214
	701.991	98.1447	701.991	98.3079	701.991	98.9378
	702.956	98.2226	702.956	98.3462	702.956	98.2787
	703.92	98.3712	703.92	98.377	703.92	97.9973
	704.884	98.5296	704.884	98.3822	704.884	97.9864
	705.849	98.6558	705.849	98.3683	705.849	98.8821
	706.813	98.7362	706.813	98.3576	706.813	98.8481
	707.777	98.7753	707.777	98.3662	707.777	97.5458
	708.741	98.7791	708.741	98.3894	708.741	97.1836
	709.706	98.7463	709.706	98.4052	709.706	97.8417
	710.67	98.6711	710.67	98.3932	710.67	98.4998
	711.634	98.553	711.634	98.3501	711.634	98.7499
	712.598	98.4013	712.598	98.2888	712.598	98.6455
	713.563	98.2327	713.563	98.2249	713.563	97.9354
	714.527	98.0653	714.527	98.1632	714.527	97.4754
	715.491	97.9133	715.491	98.1005	715.491	98.2147
	716.456	97.7872	716.456	98.0415	716.456	98.4129
	717.42	97.696	717.42	98.0096	717.42	97.8172
	718.384	97.6455	718.384	98.0377	718.384	97.0419
	719.348	97.6325	719.348	98.1404	719.348	96.2444
	720.313	97.6391	720.313	98.2887	720.313	96.4382
	721.277	97.6326	721.277	98.4113	721.277	97.4896
	722.241	97.5764	722.241	98.4291	722.241	98.302
	723.206	97.4464	723.206	98.3026	723.206	98.3265
	724.17	97.2471	724.17	98.0589	724.17	97.1212
	725.134	97.0162	725.134	97.778	725.134	96.6113
	726.098	96.8146	726.098	97.5465	726.098	97.3274
	727.063	96.7018	727.063	97.4085	727.063	98.0135
	728.027	96.7101	728.027	97.3494	728.027	98.1835
	728.991	96.8261	728.991	97.3174	728.991	97.4327
	729.955	96.9937	729.955	97.2678	729.955	96.1301
	730.92	97.1359	730.92	97.1934	730.92	95.6964
	731.884	97.1883	731.884	97.1245	731.884	96.8067
	732.848	97.1263	732.848	97.0995	732.848	97.666
	733.813	96.9722	733.813	97.1324	733.813	97.0602
	734.777	96.7797	734.777	97.1999	734.777	95.7711
	735.741	96.6053	735.741	97.2548	735.741	95.2797
	736.705	96.4841	736.705	97.2531	736.705	95.7541
	737.67	96.4218	737.67	97.1736	737.67	96.5621
	738.634	96.4044	738.634	97.0199	738.634	96.9524
	739.598	96.4142	739.598	96.8101	739.598	96.4038
	740.562	96.4391	740.562	96.5654	740.562	95.1081
	741.527	96.471	741.527	96.3097	741.527	94.8931
	742.491	96.4986	742.491	96.0751	742.491	96.0073
	743.455	96.5045	743.455	95.9038	743.455	97.1344
	744.42	96.4718	744.42	95.8358	744.42	97.4976
	745.384	96.3957	745.384	95.8874	745.384	96.5648
	746.348	96.2906	746.348	96.0345	746.348	95.2741
	747.312	96.1832	747.312	96.2147	747.312	95.132
	748.277	96.0968	748.277	96.353	748.277	95.9612
	749.241	96.0365	749.241	96.3973	749.241	96.3746
	750.205	95.9866	750.205	96.3437	750.205	95.354
	751.169	95.9231	751.169	96.2353	751.169	94.1565
	752.134	95.8317	752.134	96.1357	752.134	93.7339
	753.098	95.7191	753.098	96.0919	753.098	94.317
	754.062	95.6094	754.062	96.1094	754.062	95.7857
	755.027	95.5279	755.027	96.152	755.027	96.54
	755.991	95.4832	755.991	96.1646	755.991	95.4738
	756.955	95.4597	756.955	96.1047	756.955	94.1183
	757.919	95.4256	757.919	95.9645	757.919	94.0324
	758.884	95.3503	758.884	95.7742	758.884	94.3378
	759.848	95.2231	759.848	95.5873	759.848	95.0658
	760.812	95.0601	760.812	95.457	760.812	95.1926
	761.777	94.8972	761.777	95.4158	761.777	94.2539
	762.741	94.7732	762.741	95.4639	762.741	93.7829
	763.705	94.7114	763.705	95.5695	763.705	94.081
	764.669	94.7101	764.669	95.6793	764.669	94.8904
	765.634	94.7459	765.634	95.7374	765.634	95.1691
	766.598	94.7867	766.598	95.7057	766.598	94.3022
	767.562	94.8065	767.562	95.5798	767.562	93.352
	768.526	94.7947	768.526	95.3923	768.526	93.1987
	769.491	94.7558	769.491	95.1996	769.491	93.7566
	770.455	94.7028	770.455	95.0571	770.455	94.5343
	771.419	94.6483	771.419	94.9943	771.419	94.5384
	772.384	94.6003	772.384	95.0034	772.384	93.771
	773.348	94.5617	773.348	95.0467	773.348	93.0726
	774.312	94.5305	774.312	95.0788	774.312	93.1408
	775.276	94.4998	775.276	95.0689	775.276	93.6164
	776.241	94.4573	776.241	95.0118	776.241	94.2537
	777.205	94.3877	777.205	94.9237	777.205	94.3219
	778.169	94.2813	778.169	94.8279	778.169	93.3802
	779.133	94.1428	779.133	94.7425	779.133	92.7397
	780.098	93.9946	780.098	94.6775	780.098	93.0499
	781.062	93.8692	781.062	94.6377	781.062	94.1766
	782.026	93.7914	782.026	94.6274	782.026	94.8084
	782.99	93.7632	782.99	94.6495	782.99	93.7628
	783.955	93.7607	783.955	94.6992	783.955	92.2102
	784.919	93.7479	784.919	94.7584	784.919	92.1198
	785.883	93.6993	785.883	94.7971	785.883	92.8271
	786.848	93.6149	786.848	94.7819	786.848	93.6146
	787.812	93.5183	787.812	94.6897	787.812	94.1895
	788.776	93.438	788.776	94.5179	788.776	93.1603
	789.74	93.3872	789.74	94.2872	789.74	91.9474
	790.705	93.3547	790.705	94.0362	790.705	92.0436
	791.669	93.3156	791.669	93.8109	791.669	92.862
	792.633	93.2507	792.633	93.6506	792.633	93.6261
	793.597	93.1614	793.597	93.5756	793.597	93.239
	794.562	93.069	794.562	93.5786	794.562	92.2676
	795.526	92.9981	795.526	93.6251	795.526	91.831
	796.49	92.9594	796.49	93.6658	796.49	92.1705
	797.455	92.9428	797.455	93.6572	797.455	92.9654
	798.419	92.926	798.419	93.5828	798.419	93.5065
	799.383	92.8921	799.383	93.4641	799.383	92.8345
	800.347	92.8405	800.347	93.3512	800.347	91.5389
	801.312	92.7861	801.312	93.2977	801.312	91.1354
	802.276	92.7458	802.276	93.3312	802.276	91.7368
	803.24	92.7249	803.24	93.4362	803.24	92.7809
	804.205	92.7121	804.205	93.5601	804.205	93.2684
	805.169	92.6872	805.169	93.639	805.169	92.8021
	806.133	92.6355	806.133	93.6301	806.133	92.0654
	807.097	92.5585	807.097	93.5326	807.097	91.8563
	808.062	92.4743	808.062	93.3856	808.062	92.0288
	809.026	92.4057	809.026	93.2468	809.026	92.6218
	809.99	92.3665	809.99	93.1633	809.99	93.0374
	810.955	92.352	810.955	93.1516	810.955	92.126
	811.919	92.3418	811.919	93.1958	811.919	91.2678
	812.883	92.3119	812.883	93.2627	812.883	90.9658
	813.847	92.2488	813.847	93.3215	813.847	91.5044
	814.812	92.1575	814.812	93.3561	814.812	92.4537
	815.776	92.0584	815.776	93.3642	815.776	92.1969
	816.74	91.9751	816.74	93.3453	816.74	91.1875
	817.704	91.9206	817.704	93.2892	817.704	90.4424
	818.669	91.889	818.669	93.1763	818.669	90.7213
	819.633	91.8603	819.633	92.9909	819.633	91.7771
	820.597	91.8125	820.597	92.7393	820.597	92.533
	821.562	91.7358	821.562	92.4594	821.562	91.8736
	822.526	91.6387	822.526	92.2127	822.526	90.5512
	823.49	91.5428	823.49	92.0591	823.49	90.0677
	824.454	91.469	824.454	92.0287	824.454	90.7777
	825.419	91.4244	825.419	92.1066	825.419	91.7112
	826.383	91.3974	826.383	92.2403	826.383	91.8998
	827.347	91.3647	827.347	92.3648	827.347	91.3277
	828.311	91.306	828.311	92.4315	828.311	90.5073
	829.276	91.216	829.276	92.4238	829.276	90.3359
	830.24	91.1087	830.24	92.3554	830.24	90.9733
	831.204	91.0094	831.204	92.2545	831.204	91.975
	832.168	90.941	832.168	92.1478	832.168	91.7163
	833.133	90.9124	833.133	92.0533	833.133	90.5604
	834.097	90.915	834.097	91.9827	834.097	90.1093
	835.061	90.9292	835.061	91.9467	835.061	90.3963
	836.026	90.9354	836.026	91.9555	836.026	90.8838
	836.99	90.9242	836.99	92.0121	836.99	91.3477
	837.954	90.8986	837.954	92.1044	837.954	91.1838
	838.918	90.8695	838.918	92.2027	838.918	90.2517
	839.883	90.8464	839.883	92.2683	839.883	89.7614
	840.847	90.8303	840.847	92.2697	840.847	90.3987
	841.811	90.812	841.811	92.1981	841.811	91.049
	842.775	90.7769	842.775	92.0731	842.775	91.0657
	843.74	90.7147	843.74	91.9357	843.74	90.4363
	844.704	90.6268	844.704	91.8297	844.704	89.7872
	845.668	90.5283	845.668	91.7823	845.668	89.6763
	846.633	90.4424	846.633	91.7923	846.633	90.0426
	847.597	90.3904	847.597	91.832	847.597	90.7733
	848.561	90.3819	848.561	91.8627	848.561	91.2715
	849.525	90.4103	849.525	91.8554	849.525	90.5018
	850.49	90.4563	850.49	91.807	850.49	89.4949
	851.454	90.4979	851.454	91.7415	851.454	89.3322
	852.418	90.5204	852.418	91.6969	852.418	89.8124
	853.383	90.5217	853.383	91.7029	853.383	90.4251
	854.347	90.5102	854.347	91.763	854.347	90.4098
	855.311	90.4965	855.311	91.8504	855.311	89.6308
	856.275	90.4857	856.275	91.9215	856.275	89.1386
	857.24	90.4738	857.24	91.9367	857.24	89.4037
	858.204	90.4511	858.204	91.8794	858.204	90.3101
	859.168	90.4094	859.168	91.7612	859.168	91.1291
	860.132	90.3487	860.132	91.613	860.132	90.7469
	861.097	90.2784	861.097	91.4703	861.097	89.6608
	862.061	90.2139	862.061	91.3596	862.061	89.0565
	863.025	90.1695	863.025	91.2943	863.025	89.4781
	863.99	90.1526	863.99	91.2759	863.99	90.2874
	864.954	90.1619	864.954	91.2985	864.954	90.6388
	865.918	90.1876	865.918	91.3504	865.918	90.1015
	866.882	90.2145	866.882	91.413	866.882	88.809
	867.847	90.2258	867.847	91.4624	867.847	88.3596
	868.811	90.2079	868.811	91.4747	868.811	88.9853
	869.775	90.1559	869.775	91.4356	869.775	90.154
	870.739	90.078	870.739	91.3487	870.739	90.5494
	871.704	89.9947	871.704	91.2382	871.704	89.6274
	872.668	89.9308	872.668	91.14	872.668	88.898
	873.632	89.9021	873.632	91.0868	873.632	88.8853
	874.597	89.9047	874.597	91.0924	874.597	89.1064
	875.561	89.913	875.561	91.1443	875.561	89.6095
	876.525	89.8921	876.525	91.2098	876.525	89.9253
	877.489	89.8177	877.489	91.2525	877.489	89.2589
	878.454	89.6939	878.454	91.2524	878.454	88.6701
	879.418	89.5561	879.418	91.2162	879.418	88.7499
	880.382	89.4554	880.382	91.1727	880.382	89.22
	881.346	89.4335	881.346	91.1535	881.346	89.8627
	882.311	89.5002	882.311	91.171	882.311	89.96
	883.275	89.6284	883.275	91.2081	883.275	89.1496
	884.239	89.767	884.239	91.2279	884.239	88.5332
	885.204	89.8661	885.204	91.1977	885.204	88.6163
	886.168	89.8977	886.168	91.1131	886.168	88.9653
	887.132	89.8639	887.132	91.003	887.132	89.3975
	888.096	89.7883	888.096	90.9131	888.096	89.2743
	889.061	89.7	889.061	90.8755	889.061	88.6411
	890.025	89.6198	890.025	90.8871	890.025	88.4831
	890.989	89.555	890.989	90.9124	890.989	88.7264
	891.953	89.5035	891.953	90.9085	891.953	88.9781
	892.918	89.4614	892.918	90.8566	892.918	89.1205
	893.882	89.428	893.882	90.7757	893.882	88.8467
	894.846	89.4059	894.846	90.7096	894.846	88.3991
	895.811	89.3966	895.811	90.6958	895.811	88.0965
	896.775	89.3969	896.775	90.7384	896.775	88.3137
	897.739	89.3988	897.739	90.8051	897.739	88.975
	898.703	89.3933	898.703	90.8485	898.703	89.4355
	899.668	89.3746	899.668	90.8378	899.668	88.9874
	900.632	89.3444	900.632	90.7768	900.632	88.3431
	901.596	89.3103	901.596	90.6983	901.596	88.0312
	902.561	89.2822	902.561	90.6402	902.561	88.2085
	903.525	89.2668	903.525	90.6214	903.525	88.83
	904.489	89.264	904.489	90.6342	904.489	88.9656
	905.453	89.2666	905.453	90.6554	905.453	88.2774
	906.418	89.2634	906.418	90.6654	906.418	87.6411
	907.382	89.2446	907.382	90.6595	907.382	87.5901
	908.346	89.206	908.346	90.6457	908.346	88.0709
	909.31	89.1516	909.31	90.6312	909.31	88.7018
	910.275	89.0931	910.275	90.6129	910.275	88.8647
	911.239	89.0462	911.239	90.5773	911.239	88.2002
	912.203	89.025	912.203	90.5121	912.203	87.3222
	913.168	89.0351	913.168	90.4181	913.168	87.3516
	914.132	89.0695	914.132	90.3133	914.132	87.9727
	915.096	89.108	915.096	90.2251	915.096	88.5356
	916.06	89.1241	916.06	90.1765	916.06	88.4669
	917.025	89.0971	917.025	90.1744	917.025	87.5678
	917.989	89.0239	917.989	90.2078	917.989	86.9016
	918.953	88.9241	918.953	90.2547	918.953	87.1829
	919.917	88.8337	919.917	90.293	919.917	87.8653
	920.882	88.7883	920.882	90.309	920.882	88.0913
	921.846	88.8042	921.846	90.3001	921.846	87.5719
	922.81	88.8693	922.81	90.2718	922.81	86.7112
	923.774	88.9482	923.774	90.2328	923.774	86.311
	924.739	89.0009	924.739	90.1887	924.739	86.5939
	925.703	89.0043	925.703	90.14	925.703	87.288
	926.667	88.9622	926.667	90.0809	926.667	87.3701
	927.632	88.9	927.632	90.003	927.632	86.5713
	928.596	88.8465	928.596	89.8999	928.596	85.8154
	929.56	88.8158	929.56	89.7713	929.56	85.62
	930.524	88.8003	930.524	89.6246	930.524	85.8501
	931.489	88.7799	931.489	89.471	931.489	86.3473
	932.453	88.7388	932.453	89.3196	932.453	86.6523
	933.417	88.6796	933.417	89.1719	933.417	86.1856
	934.381	88.6236	934.381	89.0228	934.381	85.3343
	935.346	88.5987	935.346	88.8665	935.346	85.225
	936.31	88.6211	936.31	88.7047	936.31	85.5269
	937.274	88.6828	937.274	88.5511	937.274	85.6824
	938.239	88.754	938.239	88.4257	938.239	85.5661
	939.203	88.7963	939.203	88.3434	939.203	84.8801
	940.167	88.7822	940.167	88.3021	940.167	84.037
	941.131	88.7072	941.131	88.281	941.131	83.8522
	942.096	88.5912	942.096	88.2494	942.096	84.0322
	943.06	88.4668	943.06	88.1835	943.06	84.322
	944.024	88.3634	944.024	88.0806	944.024	84.2579
	944.989	88.2959	944.989	87.9612	944.989	83.5296
	945.953	88.2621	945.953	87.8599	945.953	82.8611
	946.917	88.2507	946.917	87.8094	946.917	82.8335
	947.881	88.2523	947.881	87.8274	947.881	83.5825
	948.846	88.2662	948.846	87.9132	948.846	84.4423
	949.81	88.2982	949.81	88.0515	949.81	84.6325
	950.774	88.3515	950.774	88.2204	950.774	84.1921
	951.739	88.4181	951.739	88.3983	951.739	83.9573
	952.703	88.4778	952.703	88.5669	952.703	84.439
	953.667	88.5081	953.667	88.7146	953.667	85.1723
	954.631	88.498	954.631	88.8386	954.631	85.8672
	955.596	88.457	955.596	88.9472	955.596	86.0919
	956.56	88.4125	956.56	89.0559	956.56	85.6616
	957.524	88.3944	957.524	89.1801	957.524	85.4513
	958.488	88.4184	958.488	89.3248	958.488	85.9498
	959.453	88.4761	959.453	89.4797	959.453	86.5348
	960.417	88.5404	960.417	89.6233	960.417	86.8944
	961.381	88.5819	961.381	89.7343	961.381	86.8254
	962.346	88.5848	962.346	89.8033	962.346	86.3333
	963.31	88.5548	963.31	89.8368	963.31	85.9256
	964.274	88.5138	964.274	89.8518	964.274	86.3724
	965.238	88.4866	965.238	89.8644	965.238	87.0392
	966.203	88.4895	966.203	89.881	966.203	87.1992
	967.167	88.5241	967.167	89.8977	967.167	86.8346
	968.131	88.5805	968.131	89.9064	968.131	86.28
	969.095	88.6415	969.095	89.9024	969.095	86.2223
	970.06	88.6887	970.06	89.8876	970.06	86.6802
	971.024	88.7056	971.024	89.8686	971.024	87.2127
	971.988	88.6815	971.988	89.8519	971.988	87.3285
	972.952	88.6159	972.952	89.8413	972.952	86.7099
	973.917	88.5213	973.917	89.8374	973.917	86.041
	974.881	88.4217	974.881	89.8388	974.881	86.0241
	975.845	88.3452	975.845	89.8427	975.845	86.4674
	976.81	88.313	976.81	89.8444	976.81	86.938
	977.774	88.3307	977.774	89.8387	977.774	87.0104
	978.738	88.3867	978.738	89.8233	978.738	86.4623
	979.702	88.4586	979.702	89.8027	979.702	86.0054
	980.667	88.5232	980.667	89.7879	980.667	86.1707
	981.631	88.5647	981.631	89.7913	981.631	86.5735
	982.595	88.5778	982.595	89.8169	982.595	86.966
	983.559	88.5654	983.559	89.8551	983.559	86.9943
	984.524	88.535	984.524	89.8858	984.524	86.4905
	985.488	88.4941	985.488	89.8896	985.488	85.7993
	986.452	88.4491	986.452	89.8609	986.452	85.7459
	987.417	88.4038	987.417	89.8134	987.417	86.2751
	988.381	88.3594	988.381	89.7726	988.381	86.7091
	989.345	88.3158	989.345	89.7604	989.345	86.6805
	990.309	88.2734	990.309	89.7812	990.309	86.2128
	991.274	88.2353	991.274	89.8188	991.274	85.8225
	992.238	88.2075	992.238	89.8463	992.238	85.7987
	993.202	88.1965	993.202	89.8421	993.202	86.3523
	994.167	88.2053	994.167	89.8017	994.167	86.8617
	995.131	88.2293	995.131	89.7382	995.131	86.6557
	996.095	88.2572	996.095	89.6715	996.095	85.9754
	997.059	88.2755	997.059	89.6149	997.059	85.5909
	998.024	88.274	998.024	89.5676	998.024	85.6759
	998.988	88.2504	998.988	89.5194	998.988	86.1336
	999.952	88.2092	999.952	89.4621	999.952	86.4728
	1000.92	88.1591	1000.92	89.4003	1000.92	86.3702
	1001.88	88.1092	1001.88	89.3531	1001.88	85.793
	1002.85	88.0666	1002.85	89.3431	1002.85	85.4225
	1003.81	88.0357	1003.81	89.3801	1003.81	85.6539
	1004.77	88.0174	1004.77	89.4494	1004.77	86.1068
	1005.74	88.0086	1005.74	89.5148	1005.74	86.2832
	1006.7	88.0029	1006.7	89.5352	1006.7	85.9045
	1007.67	87.9932	1007.67	89.4871	1007.67	85.4206
	1008.63	87.976	1008.63	89.3792	1008.63	85.2221
	1009.6	87.9545	1009.6	89.2491	1009.6	85.5273
	1010.56	87.9364	1010.56	89.1446	1010.56	85.9318
	1011.52	87.9278	1011.52	89.0995	1011.52	86.0041
	1012.49	87.9263	1012.49	89.1186	1012.49	85.5057
	1013.45	87.9208	1013.45	89.1789	1013.45	84.9996
	1014.42	87.8984	1014.42	89.2454	1014.42	84.9451
	1015.38	87.8553	1015.38	89.289	1015.38	85.4051
	1016.35	87.8036	1016.35	89.2975	1016.35	85.9366
	1017.31	87.7663	1017.31	89.274	1017.31	85.9662
	1018.27	87.764	1018.27	89.2293	1018.27	85.5412
	1019.24	87.8005	1019.24	89.1749	1019.24	85.1889
	1020.2	87.8579	1020.2	89.1199	1020.2	85.099
	1021.17	87.9065	1021.17	89.0728	1021.17	85.4165
	1022.13	87.9223	1022.13	89.041	1022.13	86.0378
	1023.1	87.9005	1023.1	89.0282	1023.1	86.1423
	1024.06	87.8578	1024.06	89.0298	1024.06	85.5525
	1025.02	87.8193	1025.02	89.0336	1025.02	84.9711
	1025.99	87.8028	1025.99	89.0255	1025.99	84.8128
	1026.95	87.808	1026.95	88.9989	1026.95	85.2744
	1027.92	87.8198	1027.92	88.9597	1027.92	85.9202
	1028.88	87.8208	1028.88	88.9241	1028.88	86.0242
	1029.85	87.8042	1029.85	88.9083	1029.85	85.4924
	1030.81	87.7779	1030.81	88.9195	1030.81	84.9538
	1031.77	87.7586	1031.77	88.9525	1031.77	85.1815
	1032.74	87.7595	1032.74	88.9944	1032.74	85.6986
	1033.7	87.7824	1033.7	89.0333	1033.7	86.0602
	1034.67	87.817	1034.67	89.0634	1034.67	85.985
	1035.63	87.8496	1035.63	89.0843	1035.63	85.2261
	1036.6	87.8721	1036.6	89.0959	1036.6	84.457
	1037.56	87.8863	1037.56	89.0947	1037.56	84.5213
	1038.52	87.8997	1038.52	89.0754	1038.52	85.2562
	1039.49	87.9173	1039.49	89.0366	1039.49	85.8361
	1040.45	87.9344	1040.45	88.9857	1040.45	85.7913
	1041.42	87.9367	1041.42	88.9384	1041.42	85.0304
	1042.38	87.909	1042.38	88.9111	1042.38	84.5295
	1043.34	87.846	1043.34	88.9126	1043.34	84.9066
	1044.31	87.7593	1044.31	88.9385	1044.31	85.4317
	1045.27	87.6752	1045.27	88.9744	1045.27	85.7432
	1046.24	87.6227	1046.24	89.0043	1046.24	85.6735
	1047.2	87.6195	1047.2	89.0203	1047.2	84.9646
	1048.17	87.6628	1048.17	89.0259	1048.17	84.4325
	1049.13	87.7309	1049.13	89.0322	1049.13	84.8116
	1050.09	87.7943	1050.09	89.0483	1050.09	85.4209
	1051.06	87.8303	1051.06	89.0732	1051.06	85.6987
	1052.02	87.8326	1052.02	89.0941	1052.02	85.3491
	1052.99	87.8112	1052.99	89.0926	1052.99	84.7105
	1053.95	87.7847	1053.95	89.0558	1053.95	84.4871
	1054.92	87.7693	1054.92	88.9861	1054.92	84.9549
	1055.88	87.772	1055.88	88.9032	1055.88	85.5697
	1056.84	87.7883	1056.84	88.8361	1056.84	85.7066
	1057.81	87.8069	1057.81	88.8108	1057.81	85.2619
	1058.77	87.8148	1058.77	88.8369	1058.77	84.4155
	1059.74	87.8028	1059.74	88.9026	1059.74	84.1711
	1060.7	87.7683	1060.7	88.9787	1060.7	84.8179
	1061.67	87.7166	1061.67	89.0306	1061.67	85.502
	1062.63	87.6597	1062.63	89.0333	1062.63	85.7046
	1063.59	87.6125	1063.59	88.982	1063.59	85.2785
	1064.56	87.5876	1064.56	88.8947	1064.56	84.3961
	1065.52	87.5893	1065.52	88.8043	1065.52	83.9805
	1066.49	87.6121	1066.49	88.7448	1066.49	84.6748
	1067.45	87.6425	1067.45	88.736	1067.45	85.6341
	1068.42	87.6658	1068.42	88.7743	1068.42	85.862
	1069.38	87.6721	1069.38	88.8351	1069.38	85.354
	1070.34	87.6591	1070.34	88.8842	1070.34	84.5464
	1071.31	87.6297	1071.31	88.8951	1071.31	84.1083
	1072.27	87.5882	1072.27	88.8622	1072.27	84.4878
	1073.24	87.5382	1073.24	88.8027	1073.24	85.1945
	1074.2	87.4838	1074.2	88.7468	1074.2	85.3764
	1075.17	87.4332	1075.17	88.7209	1075.17	84.8112
	1076.13	87.3988	1076.13	88.7347	1076.13	83.956
	1077.09	87.3924	1077.09	88.7761	1077.09	83.9123
	1078.06	87.4175	1078.06	88.8197	1078.06	84.8005
	1079.02	87.4641	1079.02	88.8403	1079.02	85.434
	1079.99	87.5124	1079.99	88.8263	1079.99	85.375
	1080.95	87.5418	1080.95	88.7854	1080.95	84.8365
	1081.91	87.5426	1081.91	88.7402	1081.91	84.3253
	1082.88	87.5203	1082.88	88.7169	1082.88	84.2091
	1083.84	87.4904	1083.84	88.7319	1083.84	84.6119
	1084.81	87.468	1084.81	88.7826	1084.81	85.3136
	1085.77	87.4594	1085.77	88.8464	1085.77	85.5614
	1086.74	87.4612	1086.74	88.8898	1086.74	84.9047
	1087.7	87.467	1087.7	88.8839	1087.7	84.1011
	1088.66	87.4739	1088.66	88.8185	1088.66	84.1373
	1089.63	87.4838	1089.63	88.7078	1089.63	84.7201
	1090.59	87.4987	1090.59	88.5838	1090.59	85.1111
	1091.56	87.5147	1091.56	88.48	1091.56	84.9366
	1092.52	87.5218	1092.52	88.4158	1092.52	84.3309
	1093.49	87.5108	1093.49	88.3899	1093.49	83.9778
	1094.45	87.4817	1094.45	88.3867	1094.45	84.1335
	1095.41	87.4463	1095.41	88.3905	1095.41	84.5673
	1096.38	87.4206	1096.38	88.3962	1096.38	85.0416
	1097.34	87.4133	1097.34	88.4103	1097.34	85.1688
	1098.31	87.4177	1098.31	88.4415	1098.31	84.6591
	1099.27	87.4172	1099.27	88.489	1099.27	83.9931
	1100.24	87.3975	1100.24	88.5389	1100.24	84.0326
	1101.2	87.3603	1101.2	88.5698	1101.2	84.5555
	1102.16	87.3237	1102.16	88.5657	1102.16	84.8693
	1103.13	87.3111	1103.13	88.5253	1103.13	84.7673
	1104.09	87.3336	1104.09	88.4643	1104.09	84.1946
	1105.06	87.3815	1105.06	88.4077	1105.06	83.8255
	1106.02	87.4286	1106.02	88.3791	1106.02	84.0137
	1106.99	87.4484	1106.99	88.3913	1106.99	84.5207
	1107.95	87.4296	1107.95	88.4412	1107.95	84.9785
	1108.91	87.3813	1108.91	88.5113	1108.91	85.0612
	1109.88	87.3254	1109.88	88.5752	1109.88	84.5135
	1110.84	87.2837	1110.84	88.6072	1110.84	83.859
	1111.81	87.2688	1111.81	88.5931	1111.81	83.9903
	1112.77	87.2829	1112.77	88.5377	1112.77	84.5219
	1113.74	87.3213	1113.74	88.4639	1113.74	84.8552
	1114.7	87.3757	1114.7	88.4024	1114.7	84.762
	1115.66	87.4345	1115.66	88.3757	1115.66	84.2322
	1116.63	87.4822	1116.63	88.387	1116.63	83.7303
	1117.59	87.5017	1117.59	88.4197	1117.59	83.8807
	1118.56	87.4829	1118.56	88.4487	1118.56	84.5821
	1119.52	87.4295	1119.52	88.4563	1119.52	85.0597
	1120.49	87.3602	1120.49	88.4407	1120.49	84.7616
	1121.45	87.3007	1121.45	88.4145	1121.45	84.1352
	1122.41	87.2695	1122.41	88.3933	1122.41	83.6138
	1123.38	87.2685	1123.38	88.3853	1123.38	83.7308
	1124.34	87.2839	1124.34	88.3877	1124.34	84.4922
	1125.31	87.296	1125.31	88.3908	1125.31	85.095
	1126.27	87.292	1126.27	88.3855	1126.27	84.8233
	1127.24	87.2728	1127.24	88.3681	1127.24	83.9397
	1128.2	87.2494	1128.2	88.3408	1128.2	83.4384
	1129.16	87.2347	1129.16	88.3092	1129.16	83.7422
	1130.13	87.2357	1130.13	88.2805	1130.13	84.4902
	1131.09	87.2511	1131.09	88.2613	1131.09	85.0001
	1132.06	87.2748	1132.06	88.2556	1132.06	84.8709
	1133.02	87.3009	1133.02	88.2616	1133.02	84.0811
	1133.99	87.3258	1133.99	88.271	1133.99	83.47
	1134.95	87.3485	1134.95	88.2726	1134.95	83.6077
	1135.91	87.3681	1135.91	88.2609	1135.91	84.1731
	1136.88	87.3832	1136.88	88.2423	1136.88	84.6058
	1137.84	87.3919	1137.84	88.2341	1137.84	84.5673
	1138.81	87.3925	1138.81	88.254	1138.81	83.9168
	1139.77	87.3842	1139.77	88.306	1139.77	83.4644
	1140.74	87.3665	1140.74	88.3747	1140.74	83.8218
	1141.7	87.3402	1141.7	88.4317	1141.7	84.438
	1142.66	87.3071	1142.66	88.4523	1142.66	84.8645
	1143.63	87.2709	1143.63	88.431	1143.63	84.7569
	1144.59	87.2368	1144.59	88.3844	1144.59	83.9452
	1145.56	87.2103	1145.56	88.3401	1145.56	83.4831
	1146.52	87.195	1146.52	88.3193	1146.52	83.7999
	1147.49	87.1916	1147.49	88.3256	1147.49	84.4911
	1148.45	87.1971	1148.45	88.3459	1148.45	84.7809
	1149.41	87.2058	1149.41	88.3607	1149.41	84.3765
	1150.38	87.2113	1150.38	88.3564	1150.38	83.6339
	1151.34	87.2094	1151.34	88.3301	1151.34	83.187
	1152.31	87.2014	1152.31	88.2884	1152.31	83.5338
	1153.27	87.1948	1153.27	88.2419	1153.27	84.2839
	1154.24	87.2005	1154.24	88.2004	1154.24	84.7069
	1155.2	87.2258	1155.2	88.1715	1155.2	84.322
	1156.16	87.2678	1156.16	88.159	1156.16	83.4175
	1157.13	87.311	1157.13	88.1616	1157.13	82.9693
	1158.09	87.3341	1158.09	88.1723	1158.09	83.3865
	1159.06	87.3206	1159.06	88.1808	1159.06	84.2313
	1160.02	87.27	1160.02	88.1798	1160.02	84.6274
	1160.99	87.1987	1160.99	88.1701	1160.99	84.3181
	1161.95	87.1327	1161.95	88.1623	1161.95	83.5972
	1162.91	87.0939	1162.91	88.1699	1162.91	83.1957
	1163.88	87.0909	1163.88	88.2001	1163.88	83.3417
	1164.84	87.118	1164.84	88.2462	1164.84	83.9563
	1165.81	87.162	1165.81	88.288	1165.81	84.5469
	1166.77	87.2091	1166.77	88.3017	1166.77	84.2984
	1167.74	87.2497	1167.74	88.272	1167.74	83.4614
	1168.7	87.2772	1168.7	88.2011	1168.7	83.0189
	1169.66	87.2869	1169.66	88.109	1169.66	83.4285
	1170.63	87.2775	1170.63	88.0251	1170.63	84.1569
	1171.59	87.2535	1171.59	87.9759	1171.59	84.5704
	1172.56	87.2262	1172.56	87.9736	1172.56	84.2483
	1173.52	87.2081	1173.52	88.0118	1173.52	83.403
	1174.49	87.205	1174.49	88.0692	1174.49	83.026
	1175.45	87.2119	1175.45	88.1197	1175.45	83.3577
	1176.41	87.2161	1176.41	88.1433	1176.41	83.9289
	1177.38	87.2074	1177.38	88.1343	1177.38	84.2939
	1178.34	87.1861	1178.34	88.1002	1178.34	84.1424
	1179.31	87.1629	1179.31	88.0563	1179.31	83.3007
	1180.27	87.1503	1180.27	88.0175	1180.27	82.8744
	1181.24	87.1524	1181.24	87.9924	1181.24	83.2705
	1182.2	87.1612	1182.2	87.9831	1182.2	83.9909
	1183.16	87.1634	1183.16	87.9863	1183.16	84.4619
	1184.13	87.1515	1184.13	87.9959	1184.13	84.1642
	1185.09	87.1296	1185.09	88.0042	1185.09	83.4021
	1186.06	87.1104	1186.06	88.0031	1186.06	83.0247
	1187.02	87.1051	1187.02	87.9881	1187.02	83.2877
	1187.99	87.1159	1187.99	87.9629	1187.99	83.9023
	1188.95	87.1343	1188.95	87.9395	1188.95	84.328
	1189.91	87.1481	1189.91	87.9331	1189.91	84.1227
	1190.88	87.149	1190.88	87.9517	1190.88	83.3814
	1191.84	87.1355	1191.84	87.9884	1191.84	82.8656
	1192.81	87.1123	1192.81	88.0232	1192.81	83.1028
	1193.77	87.0863	1193.77	88.0341	1193.77	83.7616
	1194.73	87.0653	1194.73	88.012	1194.73	84.1925
	1195.7	87.056	1195.7	87.9668	1195.7	83.9509
	1196.66	87.0625	1196.66	87.9205	1196.66	83.2945
	1197.63	87.0831	1197.63	87.893	1197.63	82.804
	1198.59	87.1083	1198.59	87.8902	1198.59	82.9286
	1199.56	87.1245	1199.56	87.9038	1199.56	83.6189
	1200.52	87.1221	1200.52	87.9209	1200.52	84.1911
	1201.48	87.1026	1201.48	87.9342	1201.48	83.9436
	1202.45	87.0795	1202.45	87.9448	1202.45	83.0994
	1203.41	87.0689	1203.41	87.9561	1203.41	82.5733
	1204.38	87.0789	1204.38	87.9661	1204.38	82.8667
	1205.34	87.1029	1205.34	87.9668	1205.34	83.6847
	1206.31	87.1256	1206.31	87.9509	1206.31	84.2497
	1207.27	87.1341	1207.27	87.9196	1207.27	84.0356
	1208.23	87.1274	1208.23	87.8832	1208.23	83.2538
	1209.2	87.1147	1209.2	87.854	1209.2	82.6356
	1210.16	87.1058	1210.16	87.8366	1210.16	82.7986
	1211.13	87.1014	1211.13	87.8257	1211.13	83.5848
	1212.09	87.0917	1212.09	87.8128	1212.09	84.2177
	1213.06	87.0652	1213.06	87.796	1213.06	83.9794
	1214.02	87.0199	1214.02	87.7835	1214.02	83.0886
	1214.98	86.9675	1214.98	87.7862	1214.98	82.497
	1215.95	86.9267	1215.95	87.8079	1215.95	82.6868
	1216.91	86.9119	1216.91	87.8388	1216.91	83.3442
	1217.88	86.9246	1217.88	87.8611	1217.88	83.9625
	1218.84	86.9529	1218.84	87.8608	1218.84	83.7404
	1219.81	86.9791	1219.81	87.8372	1219.81	82.9332
	1220.77	86.9881	1220.77	87.8026	1220.77	82.3649
	1221.73	86.9732	1221.73	87.7733	1221.73	82.5394
	1222.7	86.9367	1222.7	87.7596	1222.7	83.318
	1223.66	86.8877	1223.66	87.7614	1223.66	83.9462
	1224.63	86.8392	1224.63	87.7709	1224.63	83.7865
	1225.59	86.8034	1225.59	87.7779	1225.59	82.9821
	1226.56	86.7877	1226.56	87.7746	1226.56	82.3906
	1227.52	86.7905	1227.52	87.7581	1227.52	82.5635
	1228.48	86.802	1228.48	87.7313	1228.48	83.2133
	1229.45	86.8101	1229.45	87.7031	1229.45	83.7104
	1230.41	86.8078	1230.41	87.6855	1230.41	83.6568
	1231.38	86.798	1231.38	87.6882	1231.38	82.9822
	1232.34	86.7908	1232.34	87.7105	1232.34	82.4065
	1233.31	86.7953	1233.31	87.7393	1233.31	82.5262
	1234.27	86.8131	1234.27	87.7552	1234.27	83.2544
	1235.23	86.8366	1235.23	87.7449	1235.23	83.8914
	1236.2	86.8546	1236.2	87.7113	1236.2	83.8106
	1237.16	86.8595	1237.16	87.6714	1237.16	83.064
	1238.13	86.8502	1238.13	87.6448	1238.13	82.3819
	1239.09	86.8303	1239.09	87.6389	1239.09	82.4479
	1240.06	86.8046	1240.06	87.645	1240.06	83.1161
	1241.02	86.7781	1241.02	87.6467	1241.02	83.751
	1241.98	86.757	1241.98	87.6339	1241.98	83.7014
	1242.95	86.7497	1242.95	87.6102	1242.95	82.9703
	1243.91	86.7626	1243.91	87.588	1243.91	82.3312
	1244.88	86.795	1244.88	87.5773	1244.88	82.4047
	1245.84	86.8363	1245.84	87.577	1245.84	83.0587
	1246.81	86.8698	1246.81	87.5794	1246.81	83.733
	1247.77	86.8829	1247.77	87.579	1247.77	83.7818
	1248.73	86.8742	1248.73	87.5798	1248.73	83.0613
	1249.7	86.8532	1249.7	87.59	1249.7	82.3748
	1250.66	86.8321	1250.66	87.6123	1250.66	82.4032
	1251.63	86.8161	1251.63	87.6374	1251.63	82.9481
	1252.59	86.802	1252.59	87.6496	1252.59	83.5786
	1253.56	86.7836	1253.56	87.6391	1253.56	83.6309
	1254.52	86.7602	1254.52	87.6109	1254.52	82.9611
	1255.48	86.7389	1255.48	87.5806	1255.48	82.2041
	1256.45	86.729	1256.45	87.5612	1256.45	82.1487
	1257.41	86.7343	1257.41	87.5518	1257.41	82.776
	1258.38	86.7502	1258.38	87.5399	1258.38	83.4246
	1259.34	86.7685	1259.34	87.5142	1259.34	83.4898
	1260.31	86.7839	1260.31	87.4767	1260.31	82.8407
	1261.27	86.7974	1261.27	87.4426	1261.27	82.1806
	1262.23	86.8113	1262.23	87.4276	1262.23	82.2192
	1263.2	86.8234	1263.2	87.4336	1263.2	82.8313
	1264.16	86.8261	1264.16	87.4464	1264.16	83.5447
	1265.13	86.8126	1265.13	87.4471	1265.13	83.6366
	1266.09	86.7857	1266.09	87.428	1266.09	82.8865
	1267.06	86.7593	1267.06	87.3987	1267.06	82.2105
	1268.02	86.75	1268.02	87.3793	1268.02	82.2083
	1268.98	86.7664	1268.98	87.3842	1268.98	82.6645
	1269.95	86.8025	1269.95	87.4124	1269.95	83.33
	1270.91	86.8433	1270.91	87.4491	1270.91	83.5774
	1271.88	86.8752	1271.88	87.4762	1271.88	82.9262
	1272.84	86.8935	1272.84	87.4825	1272.84	82.0539
	1273.81	86.9011	1273.81	87.4671	1273.81	81.9282
	1274.77	86.9009	1274.77	87.4364	1274.77	82.5368
	1275.73	86.8914	1275.73	87.3995	1275.73	83.2673
	1276.7	86.8691	1276.7	87.3662	1276.7	83.4768
	1277.66	86.836	1277.66	87.3459	1277.66	82.9873
	1278.63	86.8027	1278.63	87.3438	1278.63	82.2425
	1279.59	86.7835	1279.59	87.3566	1279.59	81.9671
	1280.56	86.7861	1280.56	87.372	1280.56	82.3126
	1281.52	86.8061	1281.52	87.3744	1281.52	83.0128
	1282.48	86.8312	1282.48	87.356	1282.48	83.5092
	1283.45	86.8516	1283.45	87.3238	1283.45	83.1737
	1284.41	86.8673	1284.41	87.2951	1284.41	82.3735
	1285.38	86.8851	1285.38	87.2862	1285.38	81.9893
	1286.34	86.91	1286.34	87.3004	1286.34	82.2605
	1287.31	86.937	1287.31	87.3277	1287.31	82.8838
	1288.27	86.9545	1288.27	87.355	1288.27	83.3788
	1289.23	86.9537	1289.23	87.3776	1289.23	83.0896
	1290.2	86.9367	1290.2	87.4006	1290.2	82.2834
	1291.16	86.9147	1291.16	87.4303	1291.16	81.8693
	1292.13	86.8981	1292.13	87.4628	1292.13	82.1597
	1293.09	86.8883	1293.09	87.4829	1293.09	82.8931
	1294.06	86.8777	1294.06	87.4743	1294.06	83.2406
	1295.02	86.8592	1295.02	87.434	1295.02	82.8906
	1295.98	86.8349	1295.98	87.377	1295.98	82.1568
	1296.95	86.8155	1296.95	87.3277	1296.95	81.8332
	1297.91	86.8111	1297.91	87.304	1297.91	82.2608
	1298.88	86.8225	1298.88	87.308	1298.88	82.9551
	1299.84	86.8405	1299.84	87.3289	1299.84	83.3461
	1300.81	86.8556	1300.81	87.3544	1300.81	83.0313
	1301.77	86.8666	1301.77	87.3791	1301.77	82.2579
	1302.73	86.8817	1302.73	87.4033	1302.73	81.8836
	1303.7	86.9085	1303.7	87.426	1303.7	82.1672
	1304.66	86.944	1304.66	87.4414	1304.66	82.8393
	1305.63	86.9732	1305.63	87.4419	1305.63	83.2311
	1306.59	86.9794	1306.59	87.4253	1306.59	82.9184
	1307.56	86.9562	1307.56	87.3972	1307.56	82.2011
	1308.52	86.9125	1308.52	87.3648	1308.52	81.8705
	1309.48	86.8655	1309.48	87.3299	1309.48	82.2383
	1310.45	86.8286	1310.45	87.2874	1310.45	82.8046
	1311.41	86.8049	1311.41	87.2338	1311.41	83.1883
	1312.38	86.7904	1312.38	87.1766	1312.38	82.9587
	1313.34	86.7815	1313.34	87.1345	1313.34	82.2576
	1314.31	86.7795	1314.31	87.1239	1314.31	81.8459
	1315.27	86.7871	1315.27	87.1441	1315.27	82.0152
	1316.23	86.8026	1316.23	87.1744	1316.23	82.5414
	1317.2	86.8192	1317.2	87.1875	1317.2	83.0115
	1318.16	86.8302	1318.16	87.172	1318.16	82.964
	1319.13	86.8359	1319.13	87.1429	1319.13	82.3678
	1320.09	86.8439	1320.09	87.131	1320.09	81.8822
	1321.06	86.8614	1321.06	87.1592	1321.06	82.0032
	1322.02	86.8863	1322.02	87.2237	1322.02	82.5287
	1322.98	86.9066	1322.98	87.2956	1322.98	82.954
	1323.95	86.9095	1323.95	87.3422	1323.95	82.9334
	1324.91	86.8926	1324.91	87.3482	1324.91	82.4249
	1325.88	86.8664	1325.88	87.3234	1325.88	81.9839
	1326.84	86.8465	1326.84	87.2904	1326.84	82.0963
	1327.81	86.8409	1327.81	87.2665	1327.81	82.6063
	1328.77	86.8453	1328.77	87.2544	1328.77	83.054
	1329.73	86.8487	1329.73	87.2467	1329.73	82.9843
	1330.7	86.8451	1330.7	87.2381	1330.7	82.4115
	1331.66	86.8378	1331.66	87.2303	1331.66	81.9349
	1332.63	86.8338	1332.63	87.228	1332.63	81.997
	1333.59	86.8334	1333.59	87.2309	1333.59	82.4496
	1334.56	86.8263	1334.56	87.2319	1334.56	82.8948
	1335.52	86.8006	1335.52	87.2229	1335.52	82.8768
	1336.48	86.7555	1336.48	87.2035	1336.48	82.3454
	1337.45	86.707	1337.45	87.1813	1337.45	81.8187
	1338.41	86.6787	1338.41	87.1649	1338.41	81.8375
	1339.38	86.685	1339.38	87.1559	1339.38	82.3705
	1340.34	86.7198	1340.34	87.1478	1340.34	82.8531
	1341.31	86.7613	1341.31	87.1346	1341.31	82.8778
	1342.27	86.7884	1342.27	87.1186	1342.27	82.3374
	1343.23	86.794	1343.23	87.1098	1343.23	81.7942
	1344.2	86.7865	1344.2	87.1166	1344.2	81.776
	1345.16	86.7783	1345.16	87.1357	1345.16	82.2154
	1346.13	86.7742	1346.13	87.1535	1346.13	82.7431
	1347.09	86.7694	1347.09	87.1566	1347.09	82.8823
	1348.06	86.7579	1348.06	87.1445	1348.06	82.4072
	1349.02	86.7415	1349.02	87.1297	1349.02	81.861
	1349.98	86.7293	1349.98	87.1278	1349.98	81.7665
	1350.95	86.7297	1350.95	87.1428	1350.95	82.1155
	1351.91	86.7407	1351.91	87.1641	1351.91	82.6309
	1352.88	86.7507	1352.88	87.1758	1352.88	82.8927
	1353.84	86.7473	1353.84	87.1702	1353.84	82.5042
	1354.81	86.7263	1354.81	87.1535	1354.81	81.8844
	1355.77	86.6922	1355.77	87.1371	1355.77	81.6946
	1356.73	86.6508	1356.73	87.1256	1356.73	82.0733
	1357.7	86.6031	1357.7	87.111	1357.7	82.6574
	1358.66	86.5466	1358.66	87.0802	1358.66	82.8299
	1359.63	86.4836	1359.63	87.0288	1359.63	82.4154
	1360.59	86.4271	1360.59	86.9668	1360.59	81.7895
	1361.56	86.3954	1361.56	86.9125	1361.56	81.612
	1362.52	86.3986	1362.52	86.8794	1362.52	81.9866
	1363.48	86.4292	1363.48	86.8687	1363.48	82.5061
	1364.45	86.4663	1364.45	86.8726	1364.45	82.7691
	1365.41	86.4917	1365.41	86.885	1365.41	82.4034
	1366.38	86.5044	1366.38	86.9064	1366.38	81.7542
	1367.34	86.5199	1367.34	86.939	1367.34	81.5212
	1368.31	86.5539	1368.31	86.977	1368.31	81.8123
	1369.27	86.6043	1369.27	87.0038	1369.27	82.357
	1370.23	86.6485	1370.23	87.0009	1370.23	82.5551
	1371.2	86.6581	1371.2	86.963	1371.2	82.2486
	1372.16	86.6214	1372.16	86.9049	1372.16	81.7809
	1373.13	86.553	1373.13	86.8533	1373.13	81.6039
	1374.09	86.4839	1374.09	86.8286	1374.09	81.8471
	1375.06	86.4402	1375.06	86.8328	1375.06	82.3189
	1376.02	86.4271	1376.02	86.8518	1376.02	82.6146
	1376.98	86.4317	1376.98	86.87	1376.98	82.3169
	1377.95	86.4383	1377.95	86.8843	1377.95	81.7796
	1378.91	86.442	1378.91	86.9048	1378.91	81.5692
	1379.88	86.4491	1379.88	86.9424	1379.88	81.7803
	1380.84	86.4657	1380.84	86.9949	1380.84	82.2608
	1381.81	86.4861	1381.81	87.0447	1381.81	82.5364
	1382.77	86.4938	1382.77	87.0689	1382.77	82.299
	1383.73	86.4741	1383.73	87.0554	1383.73	81.7289
	1384.7	86.4278	1384.7	87.01	1384.7	81.4485
	1385.66	86.3734	1385.66	86.9524	1385.66	81.6946
	1386.63	86.3363	1386.63	86.9036	1386.63	82.0776
	1387.59	86.3323	1387.59	86.8757	1387.59	82.3393
	1388.56	86.3589	1388.56	86.8674	1388.56	82.2135
	1389.52	86.3976	1389.52	86.8677	1389.52	81.7257
	1390.48	86.4251	1390.48	86.8612	1390.48	81.4897
	1391.45	86.4244	1391.45	86.8343	1391.45	81.7059
	1392.41	86.39	1392.41	86.7807	1392.41	82.1384
	1393.38	86.329	1393.38	86.7064	1393.38	82.3848
	1394.34	86.2575	1394.34	86.6306	1394.34	82.1175
	1395.3	86.197	1395.3	86.5794	1395.3	81.5928
	1396.27	86.1671	1396.27	86.5729	1396.27	81.374
	1397.23	86.1779	1397.23	86.6135	1397.23	81.5669
	1398.2	86.2233	1398.2	86.683	1398.2	81.9246
	1399.16	86.2829	1399.16	86.7529	1399.16	82.2258
	1400.13	86.3318	1400.13	86.8001	1400.13	82.3603
	1401.09	86.3547	1401.09	86.8184	1401.09	82.0515
	1402.05	86.3535	1402.05	86.817	1402.05	81.7309
	1403.02	86.3437	1403.02	86.8102	1403.02	81.7256
	1403.98	86.3421	1403.98	86.8069	1403.98	81.9808
	1404.95	86.3552	1404.95	86.8082	1404.95	82.2556
	1405.91	86.3761	1405.91	86.8128	1405.91	82.1777
	1406.88	86.3916	1406.88	86.823	1406.88	81.6648
	1407.84	86.3934	1407.84	86.8449	1407.84	81.3855
	1408.8	86.3836	1408.8	86.8832	1408.8	81.6201
	1409.77	86.372	1409.77	86.9349	1409.77	82.0732
	1410.73	86.3679	1410.73	86.9896	1410.73	82.3924
	1411.7	86.3727	1411.7	87.0342	1411.7	82.3226
	1412.66	86.378	1412.66	87.0574	1412.66	81.8595
	1413.63	86.3701	1413.63	87.0506	1413.63	81.5006
	1414.59	86.3368	1414.59	87.0076	1414.59	81.5853
	1415.55	86.2746	1415.55	86.9264	1415.55	81.9555
	1416.52	86.1924	1416.52	86.8154	1416.52	82.1828
	1417.48	86.1099	1417.48	86.6978	1417.48	81.932
	1418.45	86.0515	1418.45	86.6074	1418.45	81.37
	1419.41	86.0355	1419.41	86.5735	1419.41	81.0896
	1420.38	86.0651	1420.38	86.6052	1420.38	81.4632
	1421.34	86.1263	1421.34	86.6851	1421.34	81.9044
	1422.3	86.1956	1422.3	86.7802	1422.3	82.2035
	1423.27	86.2516	1423.27	86.8611	1423.27	82.1499
	1424.23	86.2846	1424.23	86.9158	1424.23	81.7778
	1425.2	86.2966	1425.2	86.9486	1425.2	81.6194
	1426.16	86.2943	1426.16	86.9679	1426.16	81.6479
	1427.12	86.2819	1427.12	86.975	1427.12	81.9043
	1428.09	86.2606	1428.09	86.9645	1428.09	82.1343
	1429.05	86.2337	1429.05	86.9341	1429.05	81.9671
	1430.02	86.2099	1430.02	86.8922	1430.02	81.5189
	1430.98	86.1983	1430.98	86.8536	1430.98	81.3799
	1431.95	86.1982	1431.95	86.8267	1431.95	81.4947
	1432.91	86.1945	1432.91	86.804	1432.91	81.7523
	1433.88	86.1656	1433.88	86.7682	1433.88	82.0649
	1434.84	86.1023	1434.84	86.709	1434.84	82.0099
	1435.8	86.0224	1435.8	86.6366	1435.8	81.4028
	1436.77	85.9659	1436.77	86.5794	1436.77	80.8067
	1437.73	85.9711	1437.73	86.5639	1437.73	81.2116
	1438.7	86.047	1438.7	86.5958	1438.7	81.6557
	1439.66	86.1637	1439.66	86.6547	1439.66	81.9548
	1440.62	86.2694	1440.62	86.7097	1440.62	82.0504
	1441.59	86.3217	1441.59	86.7407	1441.59	81.7856
	1442.55	86.3109	1442.55	86.7474	1442.55	81.4318
	1443.52	86.2582	1443.52	86.7418	1443.52	81.3473
	1444.48	86.1944	1444.48	86.732	1444.48	81.5649
	1445.45	86.1382	1445.45	86.7147	1445.45	81.8139
	1446.41	86.0927	1446.41	86.6839	1446.41	81.7741
	1447.38	86.0567	1447.38	86.6456	1447.38	81.3854
	1448.34	86.0379	1448.34	86.6219	1448.34	81.0398
	1449.3	86.0493	1449.3	86.6369	1449.3	81.1855
	1450.27	86.0913	1450.27	86.6933	1450.27	81.5362
	1451.23	86.1361	1451.23	86.7594	1451.23	81.7575
	1452.2	86.1347	1452.2	86.781	1452.2	81.6811
	1453.16	86.0461	1453.16	86.7129	1453.16	81.4394
	1454.12	85.87	1454.12	86.5496	1454.12	81.2483
	1455.09	85.6578	1455.09	86.334	1455.09	81.1674
	1456.05	85.4889	1456.05	86.1379	1456.05	81.069
	1457.02	85.4278	1457.02	86.028	1457.02	81.1081
	1457.98	85.4892	1457.98	86.0356	1457.98	81.2135
	1458.95	85.6327	1458.95	86.1461	1458.95	81.0708
	1459.91	85.7884	1459.91	86.3109	1459.91	81.0579
	1460.88	85.8948	1460.88	86.4704	1460.88	81.1615
	1461.84	85.9256	1461.84	86.5792	1461.84	81.3874
	1462.8	85.8942	1462.8	86.6207	1462.8	81.6668
	1463.77	85.8387	1463.77	86.6091	1463.77	81.5794
	1464.73	85.8	1464.73	86.5773	1464.73	81.0946
	1465.7	85.8018	1465.7	86.5568	1465.7	81.0025
	1466.66	85.8404	1466.66	86.5594	1466.66	81.2894
	1467.62	85.8857	1467.62	86.5709	1467.62	81.4401
	1468.59	85.8945	1468.59	86.5625	1468.59	81.467
	1469.55	85.8331	1469.55	86.5127	1469.55	81.5005
	1470.52	85.6997	1470.52	86.4255	1470.52	81.2773
	1471.48	85.5322	1471.48	86.3318	1471.48	80.8145
	1472.45	85.3944	1472.45	86.2722	1472.45	80.7321
	1473.41	85.3441	1473.41	86.2738	1473.41	81.0718
	1474.38	85.4025	1474.38	86.3365	1474.38	81.5815
	1475.34	85.5446	1475.34	86.4376	1475.34	81.7766
	1476.3	85.7167	1476.3	86.5486	1476.3	81.4771
	1477.27	85.8683	1477.27	86.6499	1477.27	81.1774
	1478.23	85.9775	1478.23	86.7337	1478.23	81.172
	1479.2	86.0521	1479.2	86.7979	1479.2	81.4643
	1480.16	86.1121	1480.16	86.8382	1480.16	81.7903
	1481.12	86.1674	1481.12	86.8491	1481.12	81.8061
	1482.09	86.2097	1482.09	86.8291	1482.09	81.4952
	1483.05	86.2206	1483.05	86.7847	1483.05	81.2522
	1484.02	86.1871	1484.02	86.7258	1484.02	81.3076
	1484.98	86.1113	1484.98	86.659	1484.98	81.4637
	1485.95	86.0094	1485.95	86.5843	1485.95	81.6034
	1486.91	85.9035	1486.91	86.502	1486.91	81.5521
	1487.88	85.8158	1487.88	86.4229	1487.88	81.2887
	1488.84	85.7652	1488.84	86.3703	1488.84	81.0033
	1489.8	85.7639	1489.8	86.3688	1489.8	80.889
	1490.77	85.8111	1490.77	86.4255	1490.77	81.2081
	1491.73	85.8869	1491.73	86.5189	1491.73	81.6452
	1492.7	85.9549	1492.7	86.6066	1492.7	81.7635
	1493.66	85.9773	1493.66	86.6478	1493.66	81.5163
	1494.62	85.9366	1494.62	86.6266	1494.62	81.0644
	1495.59	85.8489	1495.59	86.5593	1495.59	80.8169
	1496.55	85.7589	1496.55	86.4834	1496.55	81.1034
	1497.52	85.7159	1497.52	86.4364	1497.52	81.4106
	1498.48	85.746	1498.48	86.4376	1498.48	81.3909
	1499.45	85.8365	1499.45	86.482	1499.45	81.2578
	1500.41	85.9411	1500.41	86.5434	1500.41	81.1882
	1501.38	86.0014	1501.38	86.5842	1501.38	81.1585
	1502.34	85.9722	1502.34	86.5669	1502.34	81.3465
	1503.3	85.8402	1503.3	86.4691	1503.3	81.5583
	1504.27	85.6308	1504.27	86.2987	1504.27	81.5335
	1505.23	85.4021	1505.23	86.0999	1505.23	81.1158
	1506.2	85.226	1506.2	85.9419	1506.2	80.2152
	1507.16	85.1621	1507.16	85.8884	1507.16	80.039
	1508.12	85.2306	1508.12	85.9641	1508.12	80.8534
	1509.09	85.4003	1509.09	86.1378	1509.09	81.3493
	1510.05	85.5999	1510.05	86.3379	1510.05	81.4659
	1511.02	85.7519	1511.02	86.4904	1511.02	81.2696
	1511.98	85.8103	1511.98	86.5566	1511.98	80.8607
	1512.95	85.7794	1512.95	86.5452	1512.95	80.7913
	1513.91	85.7009	1513.91	86.4935	1513.91	81.0898
	1514.88	85.6206	1514.88	86.4354	1514.88	81.2502
	1515.84	85.5588	1515.84	86.3801	1515.84	81.1336
	1516.8	85.5058	1516.8	86.3165	1516.8	80.7747
	1517.77	85.4429	1517.77	86.2343	1517.77	80.5218
	1518.73	85.3684	1518.73	86.1415	1518.73	80.6346
	1519.7	85.3046	1519.7	86.0638	1519.7	80.8278
	1520.66	85.2817	1520.66	86.0266	1520.66	80.8571
	1521.62	85.3114	1521.62	86.038	1521.62	80.9204
	1522.59	85.3762	1522.59	86.0867	1522.59	80.874
	1523.55	85.4424	1523.55	86.1537	1523.55	80.6055
	1524.52	85.4873	1524.52	86.228	1524.52	80.4113
	1525.48	85.5137	1525.48	86.3092	1525.48	80.8024
	1526.45	85.5421	1526.45	86.397	1526.45	81.3799
	1527.41	85.5855	1527.41	86.4786	1527.41	81.3427
	1528.37	85.633	1528.37	86.5288	1528.37	81.1134
	1529.34	85.6559	1529.34	86.5237	1529.34	80.7412
	1530.3	85.6336	1530.3	86.4609	1530.3	80.4541
	1531.27	85.5744	1531.27	86.3662	1531.27	80.6802
	1532.23	85.5127	1532.23	86.282	1532.23	80.9746
	1533.2	85.4824	1533.2	86.2416	1533.2	80.9146
	1534.16	85.4871	1534.16	86.2481	1534.16	80.7794
	1535.12	85.4934	1535.12	86.2716	1535.12	80.577
	1536.09	85.454	1536.09	86.2678	1536.09	80.4089
	1537.05	85.3426	1537.05	86.2056	1537.05	80.6356
	1538.02	85.177	1538.02	86.0875	1538.02	80.7855
	1538.98	85.0112	1538.98	85.9506	1538.98	80.4606
	1539.95	84.9057	1539.95	85.8489	1539.95	80.2821
	1540.91	84.8953	1540.91	85.8258	1540.91	80.1509
	1541.87	84.9764	1541.87	85.8939	1541.87	80.0188
	1542.84	85.1155	1542.84	86.0304	1542.84	80.6012
	1543.8	85.2696	1543.8	86.1891	1543.8	81.123
	1544.77	85.4029	1544.77	86.323	1544.77	81.1052
	1545.73	85.494	1545.73	86.4033	1545.73	80.8626
	1546.7	85.5346	1546.7	86.4267	1546.7	80.5987
	1547.66	85.529	1547.66	86.4108	1547.66	80.3055
	1548.62	85.4926	1548.62	86.3813	1548.62	80.3983
	1549.59	85.4486	1549.59	86.3593	1549.59	80.7697
	1550.55	85.4171	1550.55	86.3545	1550.55	81.1249
	1551.52	85.4031	1551.52	86.3616	1551.52	80.9805
	1552.48	85.3886	1552.48	86.3623	1552.48	80.4592
	1553.44	85.3397	1553.44	86.3289	1553.44	79.9777
	1554.41	85.2258	1554.41	86.2358	1554.41	79.9447
	1555.37	85.0411	1555.37	86.074	1555.37	80.5366
	1556.34	84.8165	1556.34	85.8661	1556.34	80.7756
	1557.3	84.6124	1557.3	85.6681	1557.3	80.2888
	1558.27	84.4961	1558.27	85.5515	1558.27	79.4705
	1559.23	84.5136	1559.23	85.5705	1559.23	79.2038
	1560.19	84.6685	1560.19	85.7314	1560.19	79.807
	1561.16	84.9172	1561.16	85.9835	1561.16	80.7657
	1562.12	85.183	1562.12	86.2395	1562.12	81.1206
	1563.09	85.3841	1563.09	86.4164	1563.09	80.9993
	1564.05	85.4649	1564.05	86.4708	1564.05	80.4727
	1565.02	85.4171	1565.02	86.4123	1565.02	79.8661
	1565.98	85.2816	1565.98	86.2892	1565.98	79.9432
	1566.94	85.1278	1566.94	86.1606	1566.94	80.4254
	1567.91	85.021	1567.91	86.0726	1567.91	80.5799
	1568.87	84.9917	1568.87	86.0477	1568.87	80.3351
	1569.84	85.0252	1569.84	86.0848	1569.84	79.8758
	1570.8	85.0732	1570.8	86.1631	1570.8	79.6512
	1571.77	85.0829	1571.77	86.2466	1571.77	79.792
	1572.73	85.0259	1572.73	86.2942	1572.73	80.1886
	1573.69	84.9118	1573.69	86.2768	1573.69	80.3978
	1574.66	84.7809	1574.66	86.1961	1574.66	80.2392
	1575.62	84.6817	1575.62	86.0898	1575.62	79.6686
	1576.59	84.6453	1576.59	86.0149	1576.59	79.1932
	1577.55	84.67	1577.55	86.0151	1577.55	79.3325
	1578.52	84.7232	1578.52	86.0918	1578.52	79.6802
	1579.48	84.759	1579.48	86.2031	1579.48	79.9268
	1580.44	84.7413	1580.44	86.2897	1580.44	79.8044
	1581.41	84.6617	1581.41	86.3132	1581.41	79.3999
	1582.37	84.5415	1582.37	86.2773	1582.37	78.8982
	1583.34	84.4184	1583.34	86.2186	1583.34	78.7454
	1584.3	84.3241	1584.3	86.1758	1584.3	79.1371
	1585.27	84.2667	1585.27	86.1625	1585.27	79.4738
	1586.23	84.2292	1586.23	86.1635	1586.23	79.4056
	1587.19	84.1834	1587.19	86.1529	1587.19	79.0126
	1588.16	84.1107	1588.16	86.1169	1588.16	78.3948
	1589.12	84.0136	1589.12	86.0622	1589.12	78.0691
	1590.09	83.9124	1590.09	86.0049	1590.09	78.3248
	1591.05	83.8282	1591.05	85.9545	1591.05	78.547
	1592.02	83.7679	1592.02	85.9069	1592.02	78.4424
	1592.98	83.7203	1592.98	85.8525	1592.98	78.0912
	1593.94	83.6664	1593.94	85.7883	1593.94	77.5712
	1594.91	83.5927	1594.91	85.7222	1594.91	77.2935
	1595.87	83.4963	1595.87	85.6645	1595.87	77.4619
	1596.84	83.3788	1596.84	85.6162	1596.84	77.7944
	1597.8	83.2342	1597.8	85.5663	1597.8	77.8879
	1598.77	83.0443	1598.77	85.5023	1598.77	77.4884
	1599.73	82.7846	1599.73	85.4231	1599.73	76.9095
	1600.69	82.4377	1600.69	85.3416	1600.69	76.6393
	1601.66	82.0033	1601.66	85.274	1601.66	76.8404
	1602.62	81.4976	1602.62	85.2239	1602.62	77.0883
	1603.59	80.9481	1603.59	85.1759	1603.59	76.997
	1604.55	80.3893	1604.55	85.1062	1604.55	76.6554
	1605.52	79.8645	1605.52	85.0006	1605.52	76.1246
	1606.48	79.4288	1606.48	84.8663	1606.48	75.701
	1607.44	79.1403	1607.44	84.7279	1607.44	75.7438
	1608.41	79.0398	1608.41	84.6092	1608.41	76.0052
	1609.37	79.1255	1609.37	84.5168	1609.37	76.0668
	1610.34	79.3436	1610.34	84.4365	1610.34	75.8471
	1611.3	79.6056	1611.3	84.3441	1611.3	75.3686
	1612.27	79.8274	1612.27	84.2225	1612.27	75.0146
	1613.23	79.9671	1613.23	84.0719	1613.23	75.1511
	1614.19	80.0384	1614.19	83.9089	1614.19	75.4238
	1615.16	80.0906	1615.16	83.7562	1615.16	75.405
	1616.12	80.1711	1616.12	83.6312	1616.12	74.9993
	1617.09	80.2949	1617.09	83.5384	1617.09	74.4523
	1618.05	80.4408	1618.05	83.468	1618.05	74.3867
	1619.02	80.5734	1619.02	83.4017	1619.02	74.5505
	1619.98	80.6707	1619.98	83.3205	1619.98	74.905
	1620.94	80.7372	1620.94	83.2147	1620.94	75.1678
	1621.91	80.7967	1621.91	83.0888	1621.91	75.0644
	1622.87	80.873	1622.87	82.9592	1622.87	74.5474
	1623.84	80.9763	1623.84	82.8459	1623.84	74.1516
	1624.8	81.1038	1624.8	82.7607	1624.8	74.3997
	1625.77	81.2506	1625.77	82.702	1625.77	74.8187
	1626.73	81.4176	1626.73	82.6578	1626.73	75.0005
	1627.69	81.6083	1627.69	82.614	1627.69	74.9082
	1628.66	81.8168	1628.66	82.5614	1628.66	74.7184
	1629.62	82.0199	1629.62	82.4944	1629.62	74.412
	1630.59	82.1808	1630.59	82.4069	1630.59	74.4496
	1631.55	82.2673	1631.55	82.2902	1631.55	74.9592
	1632.52	82.2699	1632.52	82.1393	1632.52	75.3144
	1633.48	82.2101	1633.48	81.9642	1633.48	75.2272
	1634.44	82.1314	1634.44	81.7952	1634.44	74.7578
	1635.41	82.0797	1635.41	81.6741	1635.41	74.1446
	1636.37	82.0831	1636.37	81.6353	1636.37	74.484
	1637.34	82.1414	1637.34	81.6859	1637.34	75.1203
	1638.3	82.2276	1638.3	81.8008	1638.3	75.5561
	1639.27	82.2987	1639.27	81.933	1639.27	75.644
	1640.23	82.3103	1640.23	82.0336	1640.23	75.412
	1641.19	82.2319	1641.19	82.0703	1641.19	75.0227
	1642.16	82.0609	1642.16	82.0351	1642.16	74.9322
	1643.12	81.8299	1643.12	81.9441	1643.12	75.3037
	1644.09	81.6008	1644.09	81.8326	1644.09	75.7527
	1645.05	81.4449	1645.05	81.7451	1645.05	75.8955
	1646.02	81.4122	1646.02	81.7207	1646.02	75.5101
	1646.98	81.5059	1646.98	81.7736	1646.98	75.0882
	1647.94	81.6775	1647.94	81.8806	1647.94	75.1517
	1648.91	81.8506	1648.91	81.9864	1648.91	75.8512
	1649.87	81.9627	1649.87	82.0324	1649.87	76.5456
	1650.84	82.0032	1650.84	81.9957	1650.84	76.7357
	1651.8	82.0232	1651.8	81.9124	1651.8	76.4166
	1652.77	82.1088	1652.77	81.8654	1652.77	75.5184
	1653.73	82.3318	1653.73	81.9388	1653.73	75.5854
	1654.69	82.7061	1654.69	82.1653	1654.69	76.4984
	1655.66	83.1746	1655.66	82.5036	1655.66	77.2482
	1656.62	83.6359	1656.62	82.8583	1656.62	77.5642
	1657.59	83.9937	1657.59	83.1333	1657.59	77.4426
	1658.55	84.2015	1658.55	83.2809	1658.55	77.1144
	1659.52	84.2784	1659.52	83.3192	1659.52	77.0991
	1660.48	84.2892	1660.48	83.3102	1660.48	77.5004
	1661.44	84.3053	1661.44	83.3179	1661.44	78.0015
	1662.41	84.3679	1662.41	83.3745	1662.41	78.2352
	1663.37	84.4742	1663.37	83.4728	1663.37	78.2732
	1664.34	84.5889	1664.34	83.5804	1664.34	78.1517
	1665.3	84.6714	1665.3	83.6637	1665.3	78.0343
	1666.27	84.7007	1666.27	83.7055	1666.27	78.2768
	1667.23	84.6854	1667.23	83.7113	1667.23	78.7269
	1668.19	84.6556	1668.19	83.7043	1668.19	78.903
	1669.16	84.6429	1669.16	83.7144	1669.16	78.7283
	1670.12	84.662	1670.12	83.7636	1670.12	78.5018
	1671.09	84.7039	1671.09	83.8553	1671.09	78.4099
	1672.05	84.7443	1672.05	83.9723	1672.05	78.8302
	1673.02	84.7619	1673.02	84.0883	1673.02	79.4951
	1673.98	84.7553	1673.98	84.1866	1673.98	79.8118
	1674.94	84.7458	1674.94	84.2733	1674.94	79.6042
	1675.91	84.7641	1675.91	84.3719	1675.91	79.2282
	1676.87	84.8276	1676.87	84.5013	1676.87	79.1795
	1677.84	84.9229	1677.84	84.6519	1677.84	79.3806
	1678.8	85.0075	1678.8	84.782	1678.8	79.8863
	1679.77	85.0321	1679.77	84.8411	1679.77	80.284
	1680.73	84.9705	1680.73	84.8073	1680.73	80.247
	1681.69	84.8403	1681.69	84.7094	1681.69	79.7848
	1682.66	84.6978	1682.66	84.6172	1682.66	79.149
	1683.62	84.6114	1683.62	84.6035	1683.62	78.8246
	1684.59	84.6274	1684.59	84.7034	1684.59	79.3392
	1685.55	84.7488	1685.55	84.8997	1685.55	80.2949
	1686.52	84.9375	1686.52	85.1393	1686.52	80.5671
	1687.48	85.1362	1687.48	85.3672	1687.48	80.2204
	1688.44	85.2945	1688.44	85.552	1688.44	79.753
	1689.41	85.3861	1689.41	85.688	1689.41	79.6855
	1690.37	85.4101	1690.37	85.7825	1690.37	80.1325
	1691.34	85.3816	1691.34	85.8417	1691.34	80.7128
	1692.3	85.3196	1692.3	85.8674	1692.3	80.8508
	1693.27	85.2385	1693.27	85.8625	1693.27	80.4145
	1694.23	85.145	1694.23	85.8337	1694.23	79.8098
	1695.19	85.0394	1695.19	85.7886	1695.19	79.3003
	1696.16	84.9204	1696.16	85.7304	1696.16	79.8201
	1697.12	84.7915	1697.12	85.6603	1697.12	80.6905
	1698.09	84.6678	1698.09	85.5879	1698.09	80.8113
	1699.05	84.5764	1699.05	85.5386	1699.05	80.2838
	1700.02	84.5485	1700.02	85.5467	1700.02	79.0952
	1700.98	84.6034	1700.98	85.6343	1700.98	79.2607
	1701.94	84.7348	1701.94	85.7913	1701.94	80.0972
	1702.91	84.9089	1702.91	85.975	1702.91	80.5895
	1703.87	85.0781	1703.87	86.1325	1703.87	80.7451
	1704.84	85.2043	1704.84	86.2328	1704.84	80.5531
	1705.8	85.276	1705.8	86.2819	1705.8	80.1146
	1706.77	85.309	1706.77	86.3112	1706.77	79.8874
	1707.73	85.33	1707.73	86.3477	1707.73	80.2314
	1708.69	85.3562	1708.69	86.3921	1708.69	80.6765
	1709.66	85.3833	1709.66	86.4209	1709.66	80.922
	1710.62	85.3911	1710.62	86.4089	1710.62	80.7856
	1711.59	85.3587	1711.59	86.3516	1711.59	80.2881
	1712.55	85.2794	1712.55	86.2687	1712.55	79.9169
	1713.52	85.1645	1713.52	86.1891	1713.52	79.9467
	1714.48	85.0378	1714.48	86.1313	1714.48	80.2773
	1715.44	84.9258	1715.44	86.0988	1715.44	80.6633
	1716.41	84.852	1716.41	86.0896	1716.41	80.5974
	1717.37	84.8328	1717.37	86.1082	1717.37	79.9185
	1718.34	84.8754	1718.34	86.1653	1718.34	79.275
	1719.3	84.9734	1719.3	86.2629	1719.3	79.6341
	1720.27	85.1046	1720.27	86.3819	1720.27	80.333
	1721.23	85.2357	1721.23	86.485	1721.23	80.7659
	1722.19	85.3351	1722.19	86.5384	1722.19	80.7934
	1723.16	85.387	1723.16	86.5342	1723.16	80.296
	1724.12	85.3984	1724.12	86.4955	1724.12	79.7557
	1725.09	85.3911	1725.09	86.459	1725.09	79.7107
	1726.05	85.3854	1726.05	86.4473	1726.05	80.0865
	1727.02	85.3852	1727.02	86.4539	1727.02	80.5621
	1727.98	85.3768	1727.98	86.4502	1727.98	80.701
	1728.94	85.3395	1728.94	86.4082	1728.94	80.3971
	1729.91	85.263	1729.91	86.3207	1729.91	79.8253
	1730.87	85.1566	1730.87	86.2052	1730.87	79.6647
	1731.84	85.0455	1731.84	86.0924	1731.84	79.9517
	1732.8	84.9587	1732.8	86.0115	1732.8	80.1275
	1733.77	84.9147	1733.77	85.9801	1733.77	80.0656
	1734.73	84.915	1734.73	86.0024	1734.73	79.8684
	1735.69	84.9462	1735.69	86.0696	1735.69	79.7753
	1736.66	84.9873	1736.66	86.1601	1736.66	79.7903
	1737.62	85.0197	1737.62	86.2436	1737.62	80.0664
	1738.59	85.0345	1738.59	86.2922	1738.59	80.4256
	1739.55	85.0368	1739.55	86.2962	1739.55	80.433
	1740.52	85.0428	1740.52	86.2723	1740.52	80.2152
	1741.48	85.0716	1741.48	86.255	1741.48	79.867
	1742.44	85.1325	1742.44	86.2733	1742.44	79.538
	1743.41	85.2156	1743.41	86.3275	1743.41	79.808
	1744.37	85.2936	1744.37	86.3858	1744.37	80.4046
	1745.34	85.3354	1745.34	86.406	1745.34	80.6417
	1746.3	85.3245	1746.3	86.3665	1746.3	80.4135
	1747.27	85.2709	1747.27	86.2842	1747.27	79.8606
	1748.23	85.2073	1748.23	86.2057	1748.23	79.5356
	1749.19	85.1707	1749.19	86.1773	1749.19	79.8338
	1750.16	85.1834	1750.16	86.217	1750.16	80.3244
	1751.12	85.2429	1751.12	86.3072	1751.12	80.5646
	1752.09	85.3275	1752.09	86.41	1752.09	80.538
	1753.05	85.4105	1753.05	86.4914	1753.05	80.2075
	1754.01	85.4728	1754.01	86.5358	1754.01	79.8979
	1754.98	85.5063	1754.98	86.5448	1754.98	79.9183
	1755.94	85.5117	1755.94	86.5272	1755.94	80.1446
	1756.91	85.4947	1756.91	86.4925	1756.91	80.4985
	1757.87	85.4654	1757.87	86.4509	1757.87	80.572
	1758.84	85.4394	1758.84	86.4159	1758.84	80.1532
	1759.8	85.4333	1759.8	86.4019	1759.8	79.8192
	1760.76	85.457	1760.76	86.4161	1760.76	79.7733
	1761.73	85.506	1761.73	86.4522	1761.73	80.0001
	1762.69	85.5622	1762.69	86.4925	1762.69	80.5357
	1763.66	85.6035	1763.66	86.5191	1763.66	80.6675
	1764.62	85.617	1764.62	86.5232	1764.62	80.2862
	1765.59	85.6043	1765.59	86.5073	1765.59	79.8352
	1766.55	85.5762	1766.55	86.4778	1766.55	79.7251
	1767.51	85.5407	1767.51	86.4384	1767.51	79.9463
	1768.48	85.4972	1768.48	86.3904	1768.48	80.3767
	1769.44	85.4418	1769.44	86.3397	1769.44	80.5897
	1770.41	85.3783	1770.41	86.3011	1770.41	80.2
	1771.37	85.3243	1771.37	86.293	1771.37	79.4772
	1772.34	85.3044	1772.34	86.3242	1772.34	79.221
	1773.3	85.3338	1773.3	86.3849	1773.3	79.7947
	1774.26	85.4052	1774.26	86.4514	1774.26	80.355
	1775.23	85.4917	1775.23	86.5021	1775.23	80.4824
	1776.19	85.5621	1776.19	86.532	1776.19	80.239
	1777.16	85.5996	1777.16	86.5526	1777.16	79.8723
	1778.12	85.6073	1778.12	86.5774	1778.12	79.6582
	1779.09	85.5996	1779.09	86.606	1779.09	79.818
	1780.05	85.5883	1780.05	86.6226	1780.05	80.1669
	1781.01	85.5751	1781.01	86.6103	1781.01	80.4206
	1781.98	85.5575	1781.98	86.5707	1781.98	80.2255
	1782.94	85.5383	1782.94	86.5278	1782.94	79.824
	1783.91	85.5291	1783.91	86.5128	1783.91	79.642
	1784.87	85.5413	1784.87	86.5389	1784.87	79.7046
	1785.84	85.5724	1785.84	86.5877	1785.84	80.0603
	1786.8	85.6006	1786.8	86.6197	1786.8	80.3931
	1787.76	85.5959	1787.76	86.6014	1787.76	80.3255
	1788.73	85.541	1788.73	86.529	1788.73	79.8955
	1789.69	85.4459	1789.69	86.4317	1789.69	79.5731
	1790.66	85.3456	1790.66	86.353	1790.66	79.564
	1791.62	85.2798	1791.62	86.324	1791.62	79.7624
	1792.59	85.271	1792.59	86.3479	1792.59	79.9693
	1793.55	85.3129	1793.55	86.403	1793.55	80.1438
	1794.51	85.3781	1794.51	86.4584	1794.51	79.9598
	1795.48	85.4356	1795.48	86.4906	1795.48	79.6636
	1796.44	85.4661	1796.44	86.4911	1796.44	79.5611
	1797.41	85.468	1797.41	86.4661	1797.41	79.773
	1798.37	85.4516	1798.37	86.4308	1798.37	80.0427
	1799.34	85.4314	1799.34	86.403	1799.34	80.0964
	1800.3	85.4202	1800.3	86.3973	1800.3	79.9019
	1801.26	85.4263	1801.26	86.4192	1801.26	79.5748
	1802.23	85.453	1802.23	86.4618	1802.23	79.4502
	1803.19	85.4964	1803.19	86.5091	1803.19	79.7593
	1804.16	85.5457	1804.16	86.5446	1804.16	80.0504
	1805.12	85.586	1805.12	86.5609	1805.12	80.0127
	1806.09	85.6047	1806.09	86.5624	1806.09	79.7094
	1807.05	85.5974	1807.05	86.5592	1807.05	79.4095
	1808.01	85.5697	1808.01	86.5575	1808.01	79.3565
	1808.98	85.5336	1808.98	86.5554	1808.98	79.5225
	1809.94	85.5009	1809.94	86.5468	1809.94	79.7361
	1810.91	85.4796	1810.91	86.5307	1810.91	79.8576
	1811.87	85.4725	1811.87	86.514	1811.87	79.7459
	1812.84	85.4787	1812.84	86.5068	1812.84	79.4801
	1813.8	85.4946	1813.8	86.5123	1813.8	79.4671
	1814.76	85.5139	1814.76	86.5228	1814.76	79.638
	1815.73	85.5287	1815.73	86.5264	1815.73	79.7055
	1816.69	85.5321	1816.69	86.5194	1816.69	79.7356
	1817.66	85.5218	1817.66	86.5113	1817.66	79.6878
	1818.62	85.5011	1818.62	86.518	1818.62	79.4624
	1819.59	85.4764	1819.59	86.5464	1819.59	79.2928
	1820.55	85.4524	1820.55	86.5855	1820.55	79.367
	1821.51	85.4293	1821.51	86.6125	1821.51	79.5801
	1822.48	85.4049	1822.48	86.6099	1822.48	79.6575
	1823.44	85.3787	1823.44	86.5795	1823.44	79.4909
	1824.41	85.354	1824.41	86.5393	1824.41	79.0698
	1825.37	85.3357	1825.37	86.5076	1825.37	78.8576
	1826.34	85.3246	1826.34	86.4865	1826.34	79.1525
	1827.3	85.3161	1827.3	86.4619	1827.3	79.3824
	1828.26	85.304	1828.26	86.4195	1828.26	79.4032
	1829.23	85.2871	1829.23	86.3627	1829.23	79.3195
	1830.19	85.2729	1830.19	86.316	1830.19	79.0928
	1831.16	85.2719	1831.16	86.309	1831.16	79.0745
	1832.12	85.2885	1832.12	86.3533	1832.12	79.1307
	1833.09	85.3154	1833.09	86.4322	1833.09	79.2213
	1834.05	85.338	1834.05	86.5116	1834.05	79.3355
	1835.01	85.3461	1835.01	86.562	1835.01	79.2947
	1835.98	85.3429	1835.98	86.5757	1835.98	79.0189
	1836.94	85.3416	1836.94	86.5645	1836.94	78.7759
	1837.91	85.3528	1837.91	86.5438	1837.91	78.7948
	1838.87	85.372	1838.87	86.5182	1838.87	78.9822
	1839.84	85.38	1839.84	86.4809	1839.84	79.2053
	1840.8	85.3572	1840.8	86.4254	1840.8	79.2918
	1841.76	85.3008	1841.76	86.3566	1841.76	79.0019
	1842.73	85.2309	1842.73	86.2917	1842.73	78.6368
	1843.69	85.1783	1843.69	86.249	1843.69	78.4669
	1844.66	85.1641	1844.66	86.2364	1844.66	78.735
	1845.62	85.1866	1845.62	86.2494	1845.62	79.1267
	1846.59	85.225	1846.59	86.2786	1846.59	79.1353
	1847.55	85.2561	1847.55	86.3185	1847.55	78.8601
	1848.51	85.271	1848.51	86.3672	1848.51	78.6398
	1849.48	85.2774	1849.48	86.4206	1849.48	78.5961
	1850.44	85.2886	1850.44	86.4669	1850.44	78.7637
	1851.41	85.3098	1851.41	86.4915	1851.41	79.0555
	1852.37	85.3337	1852.37	86.4875	1852.37	79.1511
	1853.34	85.3477	1853.34	86.4632	1853.34	78.9057
	1854.3	85.3451	1854.3	86.4371	1854.3	78.6282
	1855.26	85.3301	1855.26	86.4236	1855.26	78.5421
	1856.23	85.3122	1856.23	86.4214	1856.23	78.5678
	1857.19	85.2977	1857.19	86.4146	1857.19	78.6917
	1858.16	85.2861	1858.16	86.3881	1858.16	78.8339
	1859.12	85.2738	1859.12	86.3422	1859.12	78.7522
	1860.09	85.2606	1860.09	86.2943	1860.09	78.6145
	1861.05	85.2515	1861.05	86.2664	1861.05	78.5674
	1862.01	85.2499	1862.01	86.2669	1862.01	78.5745
	1862.98	85.2515	1862.98	86.2842	1862.98	78.699
	1863.94	85.2433	1863.94	86.2955	1863.94	78.8632
	1864.91	85.2135	1864.91	86.2841	1864.91	78.7132
	1865.87	85.162	1865.87	86.2503	1865.87	78.432
	1866.83	85.1038	1866.83	86.2081	1866.83	78.2925
	1867.8	85.0613	1867.8	86.1729	1867.8	78.3854
	1868.76	85.0505	1868.76	86.1518	1868.76	78.4862
	1869.73	85.0721	1869.73	86.1423	1869.73	78.6178
	1870.69	85.1131	1870.69	86.1391	1870.69	78.604
	1871.66	85.1562	1871.66	86.1402	1871.66	78.4053
	1872.62	85.1896	1872.62	86.1462	1872.62	78.3009
	1873.58	85.2087	1873.58	86.1554	1873.58	78.2892
	1874.55	85.2138	1874.55	86.1625	1874.55	78.4354
	1875.51	85.2071	1875.51	86.1627	1875.51	78.5337
	1876.48	85.1927	1876.48	86.1577	1876.48	78.4719
	1877.44	85.1792	1877.44	86.156	1877.44	78.3231
	1878.41	85.178	1878.41	86.1651	1878.41	78.1924
	1879.37	85.1963	1879.37	86.1831	1879.37	78.1624
	1880.33	85.2303	1880.33	86.1971	1880.33	78.2742
	1881.3	85.2635	1881.3	86.1927	1881.3	78.4026
	1882.26	85.2765	1882.26	86.1658	1882.26	78.396
	1883.23	85.2583	1883.23	86.1272	1883.23	78.3021
	1884.19	85.2142	1884.19	86.0941	1884.19	78.138
	1885.16	85.1604	1885.16	86.0762	1885.16	78.0505
	1886.12	85.1132	1886.12	86.0678	1886.12	78.1324
	1887.08	85.0788	1887.08	86.0546	1887.08	78.3019
	1888.05	85.0542	1888.05	86.0275	1888.05	78.3462
	1889.01	85.0348	1889.01	85.9921	1889.01	78.1295
	1889.98	85.0221	1889.98	85.9644	1889.98	77.9033
	1890.94	85.0224	1890.94	85.9572	1890.94	77.8617
	1891.91	85.039	1891.91	85.9689	1891.91	77.9289
	1892.87	85.066	1892.87	85.9844	1892.87	78.1448
	1893.83	85.0897	1893.83	85.9885	1893.83	78.2293
	1894.8	85.0983	1894.8	85.9779	1894.8	78.0181
	1895.76	85.0902	1895.76	85.9621	1895.76	77.7361
	1896.73	85.0741	1896.73	85.9537	1896.73	77.5928
	1897.69	85.0605	1897.69	85.9569	1897.69	77.7738
	1898.66	85.052	1898.66	85.9655	1898.66	78.1017
	1899.62	85.0423	1899.62	85.9708	1899.62	78.2313
	1900.58	85.024	1900.58	85.9699	1900.58	78.0985
	1901.55	84.9973	1901.55	85.9676	1901.55	77.9048
	1902.51	84.9719	1902.51	85.9678	1902.51	77.7661
	1903.48	84.9582	1903.48	85.9671	1903.48	77.8444
	1904.44	84.9568	1904.44	85.9559	1904.44	78.0289
	1905.4	84.9567	1905.4	85.9284	1905.4	78.1235
	1906.37	84.9435	1906.37	85.8918	1906.37	78.0096
	1907.33	84.9129	1907.33	85.8639	1907.33	77.7539
	1908.3	84.8754	1908.3	85.8598	1908.3	77.604
	1909.26	84.8499	1909.26	85.8791	1909.26	77.6042
	1910.23	84.8491	1910.23	85.9049	1910.23	77.7375
	1911.19	84.8695	1911.19	85.9156	1911.19	77.8774
	1912.15	84.8943	1912.15	85.9013	1912.15	77.8572
	1913.12	84.9053	1913.12	85.8684	1913.12	77.7041
	1914.08	84.8954	1914.08	85.8315	1914.08	77.5755
	1915.05	84.8709	1915.05	85.7989	1915.05	77.6161
	1916.01	84.8437	1916.01	85.7672	1916.01	77.7239
	1916.98	84.8222	1916.98	85.7284	1916.98	77.7817
	1917.94	84.8066	1917.94	85.6828	1917.94	77.7247
	1918.9	84.7928	1918.9	85.6433	1918.9	77.6497
	1919.87	84.7782	1919.87	85.6266	1919.87	77.5849
	1920.83	84.7646	1920.83	85.639	1920.83	77.5262
	1921.8	84.7551	1921.8	85.6698	1921.8	77.4977
	1922.76	84.7505	1922.76	85.7002	1922.76	77.556
	1923.73	84.7481	1923.73	85.7182	1923.73	77.5952
	1924.69	84.7449	1924.69	85.7278	1924.69	77.53
	1925.65	84.7413	1925.65	85.7415	1925.65	77.5008
	1926.62	84.7403	1926.62	85.7638	1926.62	77.5057
	1927.58	84.7436	1927.58	85.7824	1927.58	77.6323
	1928.55	84.7479	1928.55	85.7753	1928.55	77.7868
	1929.51	84.7465	1929.51	85.73	1929.51	77.7618
	1930.48	84.7346	1930.48	85.6577	1930.48	77.5828
	1931.44	84.7137	1931.44	85.5889	1931.44	77.4632
	1932.4	84.6903	1932.4	85.5536	1932.4	77.476
	1933.37	84.671	1933.37	85.561	1933.37	77.5639
	1934.33	84.6562	1934.33	85.5956	1934.33	77.5639
	1935.3	84.6399	1935.3	85.6306	1935.3	77.4964
	1936.26	84.615	1936.26	85.6477	1936.26	77.4288
	1937.23	84.579	1937.23	85.6449	1937.23	77.2965
	1938.19	84.5352	1938.19	85.6309	1938.19	77.2184
	1939.15	84.4894	1939.15	85.6115	1939.15	77.3201
	1940.12	84.4454	1940.12	85.5857	1940.12	77.3832
	1941.08	84.404	1941.08	85.5508	1941.08	77.3845
	1942.05	84.3666	1942.05	85.5133	1942.05	77.2607
	1943.01	84.3375	1943.01	85.489	1943.01	77.1459
	1943.98	84.3223	1943.98	85.4923	1943.98	77.1474
	1944.94	84.3221	1944.94	85.5229	1944.94	77.1937
	1945.9	84.3286	1945.9	85.5621	1945.9	77.3379
	1946.87	84.3267	1946.87	85.5846	1946.87	77.3914
	1947.83	84.3024	1947.83	85.5761	1947.83	77.2164
	1948.8	84.2519	1948.8	85.5411	1948.8	77.072
	1949.76	84.1832	1949.76	85.4957	1949.76	77.0412
	1950.73	84.1094	1950.73	85.4517	1950.73	77.0784
	1951.69	84.0399	1951.69	85.4079	1951.69	77.0916
	1952.65	83.9763	1952.65	85.3558	1952.65	77.0382
	1953.62	83.9163	1953.62	85.2936	1953.62	76.9706
	1954.58	83.8598	1954.58	85.2351	1954.58	76.8337
	1955.55	83.8123	1955.55	85.2017	1955.55	76.7564
	1956.51	83.78	1956.51	85.206	1956.51	76.8166
	1957.48	83.7628	1957.48	85.2389	1957.48	76.8545
	1958.44	83.7519	1958.44	85.2744	1958.44	76.8356
	1959.4	83.7344	1959.4	85.2879	1959.4	76.8793
	1960.37	83.7031	1960.37	85.2728	1960.37	76.8264
	1961.33	83.6609	1961.33	85.2437	1961.33	76.6787
	1962.3	83.6181	1962.3	85.2225	1962.3	76.6081
	1963.26	83.5836	1963.26	85.2206	1963.26	76.5824
	1964.23	83.559	1964.23	85.2315	1964.23	76.6004
	1965.19	83.5401	1965.19	85.2394	1965.19	76.6321
	1966.15	83.523	1966.15	85.2323	1966.15	76.5794
	1967.12	83.5084	1967.12	85.2111	1967.12	76.4386
	1968.08	83.4997	1968.08	85.1866	1968.08	76.4803
	1969.05	83.4955	1969.05	85.1692	1969.05	76.5485
	1970.01	83.487	1970.01	85.1628	1970.01	76.5243
	1970.98	83.4621	1970.98	85.1651	1970.98	76.5119
	1971.94	83.4158	1971.94	85.1722	1971.94	76.4205
	1972.9	83.3562	1972.9	85.1809	1972.9	76.3366
	1973.87	83.301	1973.87	85.1867	1973.87	76.3542
	1974.83	83.2652	1974.83	85.1809	1974.83	76.4034
	1975.8	83.2505	1975.8	85.1549	1975.8	76.4498
	1976.76	83.2449	1976.76	85.1077	1976.76	76.3869
	1977.73	83.2329	1977.73	85.0519	1977.73	76.2756
	1978.69	83.2078	1978.69	85.0088	1978.69	76.2135
	1979.65	83.1753	1979.65	84.9955	1979.65	76.1997
	1980.62	83.1476	1980.62	85.0117	1980.62	76.251
	1981.58	83.1324	1981.58	85.0388	1981.58	76.3866
	1982.55	83.128	1982.55	85.0538	1982.55	76.3453
	1983.51	83.1276	1983.51	85.0453	1983.51	76.1367
	1984.48	83.1272	1984.48	85.0212	1984.48	75.9956
	1985.44	83.1293	1985.44	85.0002	1985.44	76.0707
	1986.4	83.1381	1986.4	84.995	1986.4	76.2237
	1987.37	83.1515	1987.37	85.0021	1987.37	76.287
	1988.33	83.1587	1988.33	85.0056	1988.33	76.1634
	1989.3	83.1476	1989.3	84.9915	1989.3	75.944
	1990.26	83.1145	1990.26	84.9601	1990.26	75.8368
	1991.23	83.068	1991.23	84.925	1991.23	75.7532
	1992.19	83.0222	1992.19	84.9012	1992.19	75.7622
	1993.15	82.9838	1993.15	84.8927	1993.15	75.8362
	1994.12	82.9455	1994.12	84.89	1994.12	75.8812
	1995.08	82.8924	1995.08	84.879	1995.08	75.8807
	1996.05	82.8157	1996.05	84.8527	1996.05	75.7413
	1997.01	82.7233	1997.01	84.8158	1997.01	75.4984
	1997.98	82.6358	1997.98	84.7801	1997.98	75.4489
	1998.94	82.5711	1998.94	84.7553	1998.94	75.5851
	1999.9	82.5301	1999.9	84.7435	1999.9	75.5819
	2000.87	82.4958	2000.87	84.741	2000.87	75.3968
	2001.83	82.446	2001.83	84.7421	2001.83	75.2036
	2002.8	82.37	2002.8	84.7411	2002.8	75.0865
	2003.76	82.2756	2003.76	84.7311	2003.76	74.984
	2004.73	82.1804	2004.73	84.7026	2004.73	74.9831
	2005.69	82.0962	2005.69	84.6476	2005.69	74.946
	2006.65	82.02	2006.65	84.5662	2006.65	74.817
	2007.62	81.937	2007.62	84.4705	2007.62	74.6375
	2008.58	81.8341	2008.58	84.3801	2008.58	74.48
	2009.55	81.7096	2009.55	84.3112	2009.55	74.4104
	2010.51	81.5719	2010.51	84.2667	2010.51	74.3402
	2011.48	81.4298	2011.48	84.2355	2011.48	74.2154
	2012.44	81.2833	2012.44	84.2021	2012.44	73.9556
	2013.4	81.1239	2013.4	84.1575	2013.4	73.6493
	2014.37	80.9441	2014.37	84.1044	2014.37	73.5287
	2015.33	80.7469	2015.33	84.0515	2015.33	73.5155
	2016.3	80.5458	2016.3	84.0046	2016.3	73.4857
	2017.26	80.3561	2017.26	83.9614	2017.26	73.2892
	2018.22	80.1838	2018.22	83.916	2018.22	72.9413
	2019.19	80.021	2019.19	83.8664	2019.19	72.6716
	2020.15	79.8516	2020.15	83.8189	2020.15	72.4387
	2021.12	79.6609	2021.12	83.783	2021.12	72.2922
	2022.08	79.443	2022.08	83.7628	2022.08	72.1611
	2023.05	79.1999	2023.05	83.7512	2023.05	71.931
	2024.01	78.9377	2024.01	83.7328	2024.01	71.6726
	2024.97	78.6618	2024.97	83.6934	2024.97	71.3765
	2025.94	78.3766	2025.94	83.6282	2025.94	71.1563
	2026.9	78.0856	2026.9	83.5435	2026.9	70.9777
	2027.87	77.789	2027.87	83.45	2027.87	70.7669
	2028.83	77.4798	2028.83	83.3566	2028.83	70.4916
	2029.8	77.1412	2029.8	83.266	2029.8	70.0117
	2030.76	76.7508	2030.76	83.1769	2030.76	69.4913
	2031.72	76.2897	2031.72	83.0862	2031.72	69.1066
	2032.69	75.7511	2032.69	82.9901	2032.69	68.7199
	2033.65	75.1411	2033.65	82.8835	2033.65	68.2
	2034.62	74.4708	2034.62	82.759	2034.62	67.4997
	2035.58	73.7454	2035.58	82.61	2035.58	66.7486
	2036.55	72.9587	2036.55	82.4335	2036.55	65.888
	2037.51	72.0981	2037.51	82.2313	2037.51	64.996
	2038.47	71.1541	2038.47	82.0076	2038.47	64.102
	2039.44	70.1285	2039.44	81.7653	2039.44	63.0824
	2040.4	69.0337	2040.4	81.5058	2040.4	61.8781
	2041.37	67.8864	2041.37	81.2327	2041.37	60.5363
	2042.33	66.7004	2042.33	80.9564	2042.33	59.1422
	2043.3	65.4847	2043.3	80.6941	2043.3	57.8315
	2044.26	64.2466	2044.26	80.4634	2044.26	56.6475
	2045.22	62.9933	2045.22	80.2731	2045.22	55.6413
	2046.19	61.7311	2046.19	80.1196	2046.19	54.6216
	2047.15	60.4611	2047.15	79.9913	2047.15	53.5983
	2048.12	59.1799	2048.12	79.8782	2048.12	52.6424
	2049.08	57.8832	2049.08	79.7783	2049.08	51.7291
	2050.05	56.5723	2050.05	79.6954	2050.05	50.7708
	2051.01	55.2533	2051.01	79.6298	2051.01	49.7696
	2051.97	53.9253	2051.97	79.5705	2051.97	48.5497
	2052.94	52.5663	2052.94	79.4959	2052.94	46.9209
	2053.9	51.128	2053.9	79.3821	2053.9	45.0065
	2054.87	49.5501	2054.87	79.2145	2054.87	43.0057
	2055.83	47.7921	2055.83	78.9901	2055.83	40.9231
	2056.8	45.8637	2056.8	78.7127	2056.8	38.7397
	2057.76	43.8326	2057.76	78.3838	2057.76	36.5292
	2058.72	41.8014	2058.72	77.9977	2058.72	34.4447
	2059.69	39.8617	2059.69	77.5454	2059.69	32.4838
	2060.65	38.0536	2060.65	77.0241	2060.65	30.7752
	2061.62	36.354	2061.62	76.4437	2061.62	29.2073
	2062.58	34.7031	2062.58	75.8281	2062.58	27.7706
	2063.55	33.0524	2063.55	75.2083	2063.55	26.4732
	2064.51	31.4073	2064.51	74.6146	2064.51	25.3412
	2065.47	29.8386	2065.47	74.0706	2065.47	24.385
	2066.44	28.4587	2066.44	73.5908	2066.44	23.6859
	2067.4	27.3763	2067.4	73.1804	2067.4	23.144
	2068.37	26.6576	2068.37	72.8369	2068.37	22.7196
	2069.33	26.3136	2069.33	72.5523	2069.33	22.6584
	2070.3	26.3155	2070.3	72.3185	2070.3	22.9868
	2071.26	26.6249	2071.26	72.1319	2071.26	23.6447
	2072.22	27.2151	2072.22	71.9959	2072.22	24.7137
	2073.19	28.0723	2073.19	71.9193	2073.19	26.0484
	2074.15	29.1792	2074.15	71.9107	2074.15	27.694
	2075.12	30.4973	2075.12	71.975	2075.12	29.462
	2076.08	31.9674	2076.08	72.1126	2076.08	31.2122
	2077.05	33.5304	2077.05	72.3215	2077.05	32.8822
	2078.01	35.1583	2078.01	72.5985	2078.01	34.5892
	2078.97	36.8714	2078.97	72.935	2078.97	36.3052
	2079.94	38.7282	2079.94	73.3102	2079.94	38.0274
	2080.9	40.7904	2080.9	73.6891	2080.9	39.7388
	2081.87	43.0833	2081.87	74.0276	2081.87	41.5583
	2082.83	45.575	2082.83	74.285	2082.83	43.3566
	2083.8	48.1868	2083.8	74.4352	2083.8	45.0712
	2084.76	50.8255	2084.76	74.4681	2084.76	46.8026
	2085.72	53.4146	2085.72	74.382	2085.72	48.425
	2086.69	55.9069	2086.69	74.1732	2086.69	49.7745
	2087.65	58.2743	2087.65	73.8334	2087.65	50.7445
	2088.62	60.4873	2088.62	73.3568	2088.62	51.2627
	2089.58	62.5011	2089.58	72.7534	2089.58	51.4612
	2090.55	64.2589	2090.55	72.0547	2090.55	51.547
	2091.51	65.7068	2091.51	71.3072	2091.51	51.4808
	2092.47	66.8097	2092.47	70.5543	2092.47	51.0978
	2093.44	67.5609	2093.44	69.817	2093.44	50.5636
	2094.4	67.9817	2094.4	69.0837	2094.4	50.0709
	2095.37	68.1164	2095.37	68.3114	2095.37	49.6698
	2096.33	68.0217	2096.33	67.4372	2096.33	49.4916
	2097.3	67.7492	2097.3	66.3954	2097.3	49.564
	2098.26	67.3244	2098.26	65.1387	2098.26	49.8986
	2099.22	66.7318	2099.22	63.6621	2099.22	50.3008
	2100.19	65.925	2100.19	62.0259	2100.19	50.5119
	2101.15	64.8695	2101.15	60.367	2101.15	50.6494
	2102.12	63.6067	2102.12	58.8881	2102.12	50.9353
	2103.08	62.3004	2103.08	57.8204	2103.08	51.3963
	2104.05	61.2276	2104.05	57.3682	2104.05	52.0301
	2105.01	60.697	2105.01	57.6547	2105.01	52.9366
	2105.97	60.9254	2105.97	58.6896	2105.97	53.9897
	2106.94	61.9327	2106.94	60.3673	2106.94	55.2359
	2107.9	63.5157	2107.9	62.494	2107.9	56.5661
	2108.87	65.3213	2108.87	64.8322	2108.87	58.0658
	2109.83	66.9854	2109.83	67.1482	2109.83	59.8068
	2110.8	68.2682	2110.8	69.2538	2110.8	61.5027
	2111.76	69.1228	2111.76	71.0341	2111.76	62.8526
	2112.72	69.672	2112.72	72.4566	2112.72	63.8407
	2113.69	70.1187	2113.69	73.5595	2113.69	64.5367
	2114.65	70.6443	2114.65	74.4231	2114.65	65.1656
	2115.62	71.3396	2115.62	75.1348	2115.62	65.842
	2116.58	72.1912	2116.58	75.7634	2116.58	66.578
	2117.55	73.112	2117.55	76.3503	2117.55	67.3037
	2118.51	73.99	2118.51	76.9179	2118.51	67.9264
	2119.47	74.7341	2119.47	77.4824	2119.47	68.4659
	2120.44	75.304	2120.44	78.0595	2120.44	69.2506
	2121.4	75.7205	2121.4	78.6599	2121.4	70.4409
	2122.37	76.0569	2122.37	79.28	2122.37	71.6996
	2123.33	76.4135	2123.33	79.9001	2123.33	72.5545
	2124.3	76.8814	2124.3	80.4933	2124.3	73.1605
	2125.26	77.5093	2125.26	81.0404	2125.26	73.841
	2126.22	78.2858	2126.22	81.5386	2126.22	74.5774
	2127.19	79.1466	2127.19	81.9991	2127.19	75.3577
	2128.15	80.003	2128.15	82.4345	2128.15	76.1586
	2129.12	80.7765	2129.12	82.8482	2129.12	76.8303
	2130.08	81.425	2130.08	83.2326	2130.08	77.256
	2131.05	81.9486	2131.05	83.5771	2131.05	77.5292
	2132.01	82.3779	2132.01	83.879	2132.01	77.7798
	2132.97	82.7533	2132.97	84.1465	2132.97	78.2339
	2133.94	83.106	2133.94	84.3942	2133.94	78.8262
	2134.9	83.4489	2134.9	84.6338	2134.9	79.2913
	2135.87	83.7773	2135.87	84.868	2135.87	79.5037
	2136.83	84.0771	2136.83	85.0908	2136.83	79.5597
	2137.8	84.3345	2137.8	85.2926	2137.8	79.6493
	2138.76	84.5445	2138.76	85.4659	2138.76	79.7298
	2139.72	84.712	2139.72	85.6084	2139.72	79.9693
	2140.69	84.8482	2140.69	85.7237	2140.69	80.2883
	2141.65	84.9637	2141.65	85.8208	2141.65	80.4355
	2142.62	85.0621	2142.62	85.9115	2142.62	80.384
	2143.58	85.1389	2143.58	86.0065	2143.58	80.2971
	2144.55	85.1864	2144.55	86.1109	2144.55	80.3489
	2145.51	85.2005	2145.51	86.2214	2145.51	80.6324
	2146.47	85.1865	2146.47	86.3286	2146.47	80.9581
	2147.44	85.1588	2147.44	86.4234	2147.44	81.0676
	2148.4	85.1374	2148.4	86.5029	2148.4	80.9396
	2149.37	85.1415	2149.37	86.5702	2149.37	80.8282
	2150.33	85.1846	2150.33	86.6291	2150.33	80.834
	2151.3	85.2711	2151.3	86.6781	2151.3	80.9434
	2152.26	85.3956	2152.26	86.71	2152.26	81.0838
	2153.22	85.5427	2153.22	86.7191	2153.22	81.2116
	2154.19	85.6913	2154.19	86.71	2154.19	81.1855
	2155.15	85.8199	2155.15	86.6982	2155.15	80.9648
	2156.12	85.9151	2156.12	86.7017	2156.12	80.7146
	2157.08	85.9756	2157.08	86.7273	2157.08	80.7947
	2158.05	86.0115	2158.05	86.7648	2158.05	80.9868
	2159.01	86.0366	2159.01	86.7934	2159.01	81.0597
	2159.97	86.0605	2159.97	86.7975	2159.97	81.0623
	2160.94	86.0844	2160.94	86.7787	2160.94	80.8952
	2161.9	86.1038	2161.9	86.7541	2161.9	80.7178
	2162.87	86.1156	2162.87	86.7419	2162.87	80.7539
	2163.83	86.1218	2163.83	86.7468	2163.83	80.9629
	2164.8	86.1286	2164.8	86.7557	2164.8	81.0366
	2165.76	86.1399	2165.76	86.7484	2165.76	80.9427
	2166.72	86.1538	2166.72	86.7139	2166.72	80.7495
	2167.69	86.1635	2167.69	86.6583	2167.69	80.5309
	2168.65	86.1634	2168.65	86.6008	2168.65	80.5773
	2169.62	86.1545	2169.62	86.5601	2169.62	80.7807
	2170.58	86.1439	2170.58	86.5441	2170.58	80.8747
	2171.55	86.1383	2171.55	86.549	2171.55	80.753
	2172.51	86.1379	2172.51	86.5663	2172.51	80.5433
	2173.47	86.1348	2173.47	86.5901	2173.47	80.3746
	2174.44	86.1193	2174.44	86.6174	2174.44	80.317
	2175.4	86.0883	2175.4	86.6447	2175.4	80.4862
	2176.37	86.0487	2176.37	86.6656	2176.37	80.6943
	2177.33	86.0138	2177.33	86.6727	2177.33	80.6949
	2178.3	85.9947	2178.3	86.6636	2178.3	80.5624
	2179.26	85.994	2179.26	86.6433	2179.26	80.412
	2180.22	86.0054	2180.22	86.6209	2180.22	80.3562
	2181.19	86.0192	2181.19	86.6031	2181.19	80.4362
	2182.15	86.0287	2182.15	86.5902	2182.15	80.5916
	2183.12	86.0316	2183.12	86.5787	2183.12	80.7075
	2184.08	86.0288	2184.08	86.5671	2184.08	80.6591
	2185.05	86.0211	2185.05	86.5579	2185.05	80.4029
	2186.01	86.0087	2186.01	86.554	2186.01	80.2824
	2186.97	85.9931	2186.97	86.5531	2186.97	80.4537
	2187.94	85.9784	2187.94	86.5461	2187.94	80.6897
	2188.9	85.9701	2188.9	86.5234	2188.9	80.8676
	2189.87	85.9715	2189.87	86.4839	2189.87	80.7211
	2190.83	85.9811	2190.83	86.4383	2190.83	80.4716
	2191.8	85.993	2191.8	86.4021	2191.8	80.3712
	2192.76	86.0015	2192.76	86.3833	2192.76	80.4081
	2193.72	86.0045	2193.72	86.3765	2193.72	80.627
	2194.69	86.0043	2194.69	86.3669	2194.69	80.7854
	2195.65	86.0044	2195.65	86.3438	2195.65	80.7268
	2196.62	86.0065	2196.62	86.3102	2196.62	80.525
	2197.58	86.0086	2197.58	86.2811	2197.58	80.3759
	2198.55	86.0077	2198.55	86.2719	2198.55	80.4534
	2199.51	86.002	2199.51	86.286	2199.51	80.6742
	2200.47	85.9917	2200.47	86.3135	2200.47	80.826
	2201.44	85.9777	2201.44	86.3395	2201.44	80.7089
	2202.4	85.9597	2202.4	86.3556	2202.4	80.451
	2203.37	85.937	2203.37	86.3631	2203.37	80.2679
	2204.33	85.9113	2204.33	86.3674	2204.33	80.289
	2205.3	85.8879	2205.3	86.3696	2205.3	80.4622
	2206.26	85.8745	2206.26	86.3648	2206.26	80.6542
	2207.22	85.8763	2207.22	86.3484	2207.22	80.7966
	2208.19	85.8912	2208.19	86.3246	2208.19	80.6431
	2209.15	85.9101	2209.15	86.307	2209.15	80.3467
	2210.12	85.9217	2210.12	86.3097	2210.12	80.2922
	2211.08	85.9196	2211.08	86.3362	2211.08	80.4908
	2212.05	85.9053	2212.05	86.3757	2212.05	80.6972
	2213.01	85.887	2213.01	86.4109	2213.01	80.7311
	2213.97	85.873	2213.97	86.4303	2213.97	80.6191
	2214.94	85.8677	2214.94	86.4351	2214.94	80.383
	2215.9	85.8703	2215.9	86.4356	2215.9	80.2735
	2216.87	85.8774	2216.87	86.4419	2216.87	80.4311
	2217.83	85.8854	2217.83	86.4566	2217.83	80.5703
	2218.79	85.892	2218.79	86.4769	2218.79	80.6578
	2219.76	85.8951	2219.76	86.5009	2219.76	80.6495
	2220.72	85.8919	2220.72	86.5305	2220.72	80.4402
	2221.69	85.8807	2221.69	86.5678	2221.69	80.2189
	2222.65	85.863	2222.65	86.6085	2222.65	80.231
	2223.62	85.8441	2223.62	86.6405	2223.62	80.5335
	2224.58	85.8307	2224.58	86.6515	2224.58	80.7651
	2225.54	85.8266	2225.54	86.6386	2225.54	80.7247
	2226.51	85.8301	2226.51	86.613	2226.51	80.5082
	2227.47	85.8357	2227.47	86.5916	2227.47	80.3245
	2228.44	85.8381	2228.44	86.5848	2228.44	80.3489
	2229.4	85.8368	2229.4	86.5883	2229.4	80.5749
	2230.37	85.835	2230.37	86.589	2230.37	80.7122
	2231.33	85.8364	2231.33	86.5771	2231.33	80.696
	2232.29	85.8408	2232.29	86.5565	2232.29	80.5342
	2233.26	85.8433	2233.26	86.5416	2233.26	80.3254
	2234.22	85.8381	2234.22	86.5455	2234.22	80.3394
	2235.19	85.8232	2235.19	86.5685	2235.19	80.5544
	2236.15	85.8021	2236.15	86.5985	2236.15	80.7295
	2237.12	85.7824	2237.12	86.6214	2237.12	80.7139
	2238.08	85.7709	2238.08	86.632	2238.08	80.591
	2239.04	85.7707	2239.04	86.635	2239.04	80.3647
	2240.01	85.7802	2240.01	86.6375	2240.01	80.2347
	2240.97	85.7962	2240.97	86.6395	2240.97	80.4157
	2241.94	85.815	2241.94	86.634	2241.94	80.6943
	2242.9	85.8333	2242.9	86.6151	2242.9	80.8205
	2243.87	85.8474	2243.87	86.5873	2243.87	80.7088
	2244.83	85.8537	2244.83	86.5653	2244.83	80.4072
	2245.79	85.8507	2245.79	86.5631	2245.79	80.3412
	2246.76	85.8411	2246.76	86.5827	2246.76	80.5214
	2247.72	85.8315	2247.72	86.6124	2247.72	80.7377
	2248.69	85.8289	2248.69	86.6359	2248.69	80.9063
	2249.65	85.8353	2249.65	86.646	2249.65	80.7966
	2250.61	85.8463	2250.61	86.6475	2250.61	80.4637
	2251.58	85.8531	2251.58	86.6503	2251.58	80.2707
	2252.54	85.8485	2252.54	86.657	2252.54	80.3448
	2253.51	85.8324	2253.51	86.6598	2253.51	80.5543
	2254.47	85.8117	2254.47	86.6482	2254.47	80.6329
	2255.44	85.7961	2255.44	86.6213	2255.44	80.5811
	2256.4	85.7914	2256.4	86.5926	2256.4	80.4876
	2257.36	85.7964	2257.36	86.5803	2257.36	80.356
	2258.33	85.8041	2258.33	86.5922	2258.33	80.3706
	2259.29	85.807	2259.29	86.6188	2259.29	80.5719
	2260.26	85.8019	2260.26	86.6398	2260.26	80.6576
	2261.22	85.7906	2261.22	86.6406	2261.22	80.6534
	2262.19	85.7781	2262.19	86.6231	2262.19	80.5853
	2263.15	85.7684	2263.15	86.6019	2263.15	80.5237
	2264.11	85.7627	2264.11	86.5909	2264.11	80.5227
	2265.08	85.7597	2265.08	86.5911	2265.08	80.5341
	2266.04	85.7577	2266.04	86.592	2266.04	80.5849
	2267.01	85.7561	2267.01	86.5833	2267.01	80.5978
	2267.97	85.7551	2267.97	86.5656	2267.97	80.4518
	2268.94	85.7551	2268.94	86.5497	2268.94	80.2612
	2269.9	85.7551	2269.9	86.5458	2269.9	80.2274
	2270.86	85.7536	2270.86	86.5527	2270.86	80.289
	2271.83	85.75	2271.83	86.5585	2271.83	80.358
	2272.79	85.7456	2272.79	86.5529	2272.79	80.4517
	2273.76	85.7438	2273.76	86.5383	2273.76	80.4972
	2274.72	85.7476	2274.72	86.5304	2274.72	80.3843
	2275.69	85.7577	2275.69	86.5447	2275.69	80.29
	2276.65	85.7709	2276.65	86.583	2276.65	80.3887
	2277.61	85.7815	2277.61	86.6303	2277.61	80.6104
	2278.58	85.7843	2278.58	86.6662	2278.58	80.7424
	2279.54	85.7776	2279.54	86.6811	2279.54	80.646
	2280.51	85.7638	2280.51	86.6824	2280.51	80.4094
	2281.47	85.7478	2281.47	86.6856	2281.47	80.2182
	2282.44	85.7339	2282.44	86.6995	2282.44	80.2782
	2283.4	85.7231	2283.4	86.717	2283.4	80.4854
	2284.36	85.7144	2284.36	86.7221	2284.36	80.6304
	2285.33	85.7066	2285.33	86.7032	2285.33	80.6161
	2286.29	85.7012	2286.29	86.664	2286.29	80.4221
	2287.26	85.702	2287.26	86.6196	2287.26	80.2359
	2288.22	85.7114	2288.22	86.5852	2288.22	80.2353
	2289.19	85.7268	2289.19	86.5652	2289.19	80.3615
	2290.15	85.7401	2290.15	86.5543	2290.15	80.5791
	2291.11	85.7415	2291.11	86.5463	2291.11	80.5814
	2292.08	85.7258	2292.08	86.5414	2292.08	80.3797
	2293.04	85.6967	2293.04	86.5444	2293.04	80.2356
	2294.01	85.6654	2294.01	86.5565	2294.01	80.1787
	2294.97	85.6439	2294.97	86.5694	2294.97	80.1967
	2295.94	85.6371	2295.94	86.5698	2295.94	80.2895
	2296.9	85.6402	2296.9	86.55	2296.9	80.41
	2297.86	85.6425	2297.86	86.5164	2297.86	80.4125
	2298.83	85.6349	2298.83	86.4853	2298.83	80.2729
	2299.79	85.6159	2299.79	86.4697	2299.79	80.1608
	2300.76	85.5919	2300.76	86.4674	2300.76	80.2291
	2301.72	85.5715	2301.72	86.4624	2301.72	80.3151
	2302.69	85.5591	2302.69	86.4366	2302.69	80.2618
	2303.65	85.5523	2303.65	86.3849	2303.65	80.2962
	2304.61	85.5441	2304.61	86.3187	2304.61	80.3038
	2305.58	85.5282	2305.58	86.2566	2305.58	80.2296
	2306.54	85.5033	2306.54	86.211	2306.54	80.1021
	2307.51	85.4724	2307.51	86.1808	2307.51	80.2229
	2308.47	85.4405	2308.47	86.1571	2308.47	80.2913
	2309.44	85.4107	2309.44	86.1338	2309.44	80.1291
	2310.4	85.3824	2310.4	86.1133	2310.4	79.8976
	2311.36	85.3524	2311.36	86.1019	2311.36	79.7763
	2312.33	85.3166	2312.33	86.1008	2312.33	79.7213
	2313.29	85.2719	2313.29	86.101	2313.29	79.7661
	2314.26	85.2171	2314.26	86.0885	2314.26	79.8858
	2315.22	85.1539	2315.22	86.0554	2315.22	79.8222
	2316.19	85.0872	2316.19	86.0067	2316.19	79.6959
	2317.15	85.0242	2317.15	85.9563	2317.15	79.5916
	2318.11	84.9724	2318.11	85.9165	2318.11	79.7586
	2319.08	84.937	2319.08	85.8886	2319.08	79.6692
	2320.04	84.9185	2320.04	85.8632	2320.04	79.6458
	2321.01	84.913	2321.01	85.8291	2321.01	79.5093
	2321.97	84.9146	2321.97	85.7822	2321.97	79.3563
	2322.94	84.9176	2322.94	85.7273	2322.94	79.1792
	2323.9	84.9181	2323.9	85.6725	2323.9	79.1527
	2324.86	84.9126	2324.86	85.6214	2324.86	79.1235
	2325.83	84.8976	2325.83	85.5713	2325.83	79.3025
	2326.79	84.8699	2326.79	85.5184	2326.79	79.3297
	2327.76	84.8299	2327.76	85.4634	2327.76	79.1941
	2328.72	84.7833	2328.72	85.4136	2328.72	79.0903
	2329.69	84.7404	2329.69	85.3788	2329.69	79.14
	2330.65	84.7117	2330.65	85.3643	2330.65	79.0359
	2331.61	84.7014	2331.61	85.3676	2331.61	79.1618
	2332.58	84.7048	2332.58	85.381	2332.58	79.2099
	2333.54	84.7105	2333.54	85.3964	2333.54	79.1763
	2334.51	84.7074	2334.51	85.4085	2334.51	79.1089
	2335.47	84.6906	2335.47	85.4154	2335.47	79.0097
	2336.44	84.6638	2336.44	85.4165	2336.44	78.9606
	2337.4	84.6356	2337.4	85.4115	2337.4	79.168
	2338.36	84.6136	2338.36	85.4008	2338.36	79.2363
	2339.33	84.5998	2339.33	85.3864	2339.33	79.0499
	2340.29	84.5911	2340.29	85.3714	2340.29	78.7479
	2341.26	84.5845	2341.26	85.3596	2341.26	78.6513
	2342.22	84.5819	2342.22	85.3556	2342.22	78.8149
	2343.19	84.5918	2343.19	85.3666	2343.19	79.0786
	2344.15	84.6253	2344.15	85.4029	2344.15	79.1674
	2345.11	84.6885	2345.11	85.4726	2345.11	79.0644
	2346.08	84.7753	2346.08	85.5737	2346.08	79.0326
	2347.04	84.8657	2347.04	85.686	2347.04	79.2496
	2348.01	84.931	2348.01	85.773	2348.01	79.6364
	2348.97	84.9454	2348.97	85.7948	2348.97	79.8063
	2349.94	84.8983	2349.94	85.7281	2349.94	79.6757
	2350.9	84.7994	2350.9	85.5802	2350.9	79.448
	2351.86	84.6749	2351.86	85.3882	2351.86	79.0046
	2352.83	84.5541	2352.83	85.2029	2352.83	78.6575
	2353.79	84.4558	2353.79	85.066	2353.79	78.6198
	2354.76	84.3812	2354.76	84.9949	2354.76	78.7446
	2355.72	84.3187	2355.72	84.98	2355.72	78.7398
	2356.69	84.2556	2356.69	84.9957	2356.69	78.7939
	2357.65	84.1891	2357.65	85.0145	2357.65	78.641
	2358.61	84.1285	2358.61	85.0182	2358.61	78.287
	2359.58	84.088	2359.58	85.0015	2359.58	78.1742
	2360.54	84.0764	2360.54	84.97	2360.54	78.3419
	2361.51	84.092	2361.51	84.9358	2361.51	78.4105
	2362.47	84.1262	2362.47	84.9111	2362.47	78.44
	2363.44	84.1719	2363.44	84.9027	2363.44	78.4599
	2364.4	84.2287	2364.4	84.909	2364.4	78.4021
	2365.36	84.3	2365.36	84.9224	2365.36	78.4091
	2366.33	84.3849	2366.33	84.9358	2366.33	78.5594
	2367.29	84.4741	2367.29	84.9514	2367.29	78.73
	2368.26	84.5531	2368.26	84.9832	2368.26	78.8882
	2369.22	84.6126	2369.22	85.0499	2369.22	78.8662
	2370.19	84.6564	2370.19	85.1632	2370.19	78.7108
	2371.15	84.6997	2371.15	85.3168	2371.15	78.8009
	2372.11	84.7574	2372.11	85.488	2372.11	79.1196
	2373.08	84.8324	2373.08	85.6491	2373.08	79.2843
	2374.04	84.9132	2374.04	85.7822	2374.04	79.3186
	2375.01	84.9832	2375.01	85.8868	2375.01	79.3723
	2375.97	85.0357	2375.97	85.9748	2375.97	79.4507
	2376.93	85.0808	2376.93	86.0586	2376.93	79.5418
	2377.9	85.1388	2377.9	86.1425	2377.9	79.7433
	2378.86	85.2246	2378.86	86.2214	2378.86	79.9668
	2379.83	85.3357	2379.83	86.2887	2379.83	80.0227
	2380.79	85.4515	2380.79	86.3429	2380.79	80.0134
	2381.76	85.5466	2381.76	86.3878	2381.76	80.0733
	2382.72	85.6049	2382.72	86.4283	2382.72	80.0761
	2383.68	85.6274	2383.68	86.4655	2383.68	80.022
	2384.65	85.6269	2384.65	86.4978	2384.65	80.1679
	2385.61	85.6173	2385.61	86.5251	2385.61	80.3513
	2386.58	85.6057	2386.58	86.5522	2386.58	80.3452
	2387.54	85.5925	2387.54	86.585	2387.54	80.1875
	2388.51	85.5765	2388.51	86.6236	2388.51	80.1605
	2389.47	85.5597	2389.47	86.6586	2389.47	80.2475
	2390.43	85.5462	2390.43	86.6759	2390.43	80.297
	2391.4	85.5389	2391.4	86.6672	2391.4	80.2998
	2392.36	85.5361	2392.36	86.6383	2392.36	80.2666
	2393.33	85.5338	2393.33	86.6069	2393.33	80.1278
	2394.29	85.5293	2394.29	86.5911	2394.29	79.9989
	2395.26	85.5238	2395.26	86.5974	2395.26	80.0597
	2396.22	85.5195	2396.22	86.617	2396.22	80.1785
	2397.18	85.5164	2397.18	86.6339	2397.18	80.3304
	2398.15	85.5103	2398.15	86.6366	2398.15	80.3314
	2399.11	85.4967	2399.11	86.6242	2399.11	80.1247
	2400.08	85.4757	2400.08	86.6031	2400.08	79.9509
	2401.04	85.4533	2401.04	86.5793	2401.04	79.9541
	2402.01	85.4382	2402.01	86.5535	2402.01	80.0513
	2402.97	85.4345	2402.97	86.5247	2402.97	80.1567
	2403.93	85.4384	2403.93	86.4963	2403.93	80.2989
	2404.9	85.4418	2404.9	86.478	2404.9	80.2348
	2405.86	85.4393	2405.86	86.4792	2405.86	80.1074
	2406.83	85.4336	2406.83	86.499	2406.83	80.0145
	2407.79	85.4333	2407.79	86.524	2407.79	79.938
	2408.76	85.4452	2408.76	86.5359	2408.76	80.048
	2409.72	85.4675	2409.72	86.525	2409.72	80.1611
	2410.68	85.4902	2410.68	86.4993	2410.68	80.1215
	2411.65	85.5014	2411.65	86.4793	2411.65	79.8842
	2412.61	85.4959	2412.61	86.4839	2412.61	79.7741
	2413.58	85.4776	2413.58	86.5163	2413.58	79.8895
	2414.54	85.4553	2414.54	86.5627	2414.54	80.0572
	2415.51	85.4354	2415.51	86.6019	2415.51	80.1747
	2416.47	85.4174	2416.47	86.6196	2416.47	80.117
	2417.43	85.3961	2417.43	86.6144	2417.43	79.8373
	2418.4	85.3667	2418.4	86.5938	2418.4	79.7369
	2419.36	85.3295	2419.36	86.5657	2419.36	79.8952
	2420.33	85.2888	2420.33	86.5331	2420.33	79.9816
	2421.29	85.2506	2421.29	86.4973	2421.29	80.0496
	2422.26	85.219	2422.26	86.4634	2422.26	79.9905
	2423.22	85.1962	2423.22	86.4412	2423.22	79.7831
	2424.18	85.1828	2424.18	86.4394	2424.18	79.6845
	2425.15	85.1782	2425.15	86.4574	2425.15	79.6965
	2426.11	85.1786	2426.11	86.4838	2426.11	79.904
	2427.08	85.1776	2427.08	86.5033	2427.08	80.0718
	2428.04	85.1684	2428.04	86.5071	2428.04	79.9331
	2429.01	85.1492	2429.01	86.4979	2429.01	79.727
	2429.97	85.1261	2429.97	86.485	2429.97	79.6863
	2430.93	85.1103	2430.93	86.4747	2430.93	79.7489
	2431.9	85.1096	2431.9	86.4646	2431.9	79.8259
	2432.86	85.1218	2432.86	86.4483	2432.86	79.8414
	2433.83	85.1337	2433.83	86.4255	2433.83	79.8196
	2434.79	85.1297	2434.79	86.407	2434.79	79.721
	2435.76	85.1023	2435.76	86.4097	2435.76	79.5899
	2436.72	85.0578	2436.72	86.4434	2436.72	79.5878
	2437.68	85.0111	2437.68	86.5002	2437.68	79.7104
	2438.65	84.9755	2438.65	86.5569	2438.65	79.7742
	2439.61	84.9538	2439.61	86.589	2439.61	79.8363
	2440.58	84.9381	2440.58	86.5863	2440.58	79.8259
	2441.54	84.9184	2441.54	86.5576	2441.54	79.5953
	2442.51	84.8907	2442.51	86.5231	2442.51	79.4397
	2443.47	84.8602	2443.47	86.4996	2443.47	79.6132
	2444.43	84.8364	2444.43	86.4915	2444.43	79.7555
	2445.4	84.8261	2445.4	86.4923	2445.4	79.7511
	2446.36	84.8298	2446.36	86.4932	2446.36	79.6369
	2447.33	84.8439	2447.33	86.4903	2447.33	79.5578
	2448.29	84.8653	2448.29	86.4836	2448.29	79.6207
	2449.26	84.8935	2449.26	86.473	2449.26	79.7387
	2450.22	84.9285	2450.22	86.4547	2450.22	79.8518
	2451.18	84.9669	2451.18	86.4251	2451.18	79.8853
	2452.15	85.0015	2452.15	86.3878	2452.15	79.81
	2453.11	85.0254	2453.11	86.3555	2453.11	79.6586
	2454.08	85.0365	2454.08	86.3442	2454.08	79.6259
	2455.04	85.0394	2455.04	86.3621	2455.04	79.6967
	2456.01	85.0411	2456.01	86.4024	2456.01	79.7926
	2456.97	85.0459	2456.97	86.4465	2456.97	79.8221
	2457.93	85.0519	2457.93	86.4761	2457.93	79.8476
	2458.9	85.0542	2458.9	86.4842	2458.9	79.7767
	2459.86	85.0495	2459.86	86.4766	2459.86	79.6689
	2460.83	85.0402	2460.83	86.464	2460.83	79.7284
	2461.79	85.0322	2461.79	86.4509	2461.79	79.8011
	2462.76	85.0316	2462.76	86.4322	2462.76	79.8571
	2463.72	85.0407	2463.72	86.3995	2463.72	79.8533
	2464.68	85.0583	2464.68	86.3511	2464.68	79.7432
	2465.65	85.0823	2465.65	86.2978	2465.65	79.7473
	2466.61	85.1105	2466.61	86.2579	2466.61	79.7837
	2467.58	85.1396	2467.58	86.2464	2467.58	79.7509
	2468.54	85.1634	2468.54	86.2657	2468.54	79.8113
	2469.51	85.1739	2469.51	86.3055	2469.51	79.9254
	2470.47	85.1662	2470.47	86.3495	2470.47	79.9277
	2471.43	85.144	2471.43	86.3844	2471.43	79.8121
	2472.4	85.1197	2472.4	86.404	2472.4	79.625
	2473.36	85.1081	2473.36	86.4091	2473.36	79.681
	2474.33	85.118	2474.33	86.4039	2474.33	79.9013
	2475.29	85.1464	2475.29	86.3945	2475.29	79.8543
	2476.26	85.182	2476.26	86.3875	2476.26	79.704
	2477.22	85.2131	2477.22	86.3893	2477.22	79.7144
	2478.18	85.2348	2478.18	86.4012	2478.18	79.8145
	2479.15	85.2489	2479.15	86.4169	2479.15	79.938
	2480.11	85.2591	2480.11	86.4235	2480.11	80.0451
	2481.08	85.2653	2481.08	86.409	2481.08	80.052
	2482.04	85.2637	2482.04	86.3711	2482.04	79.966
	2483.01	85.2519	2483.01	86.3221	2483.01	79.6906
	2483.97	85.2334	2483.97	86.2825	2483.97	79.6636
	2484.93	85.2171	2484.93	86.2696	2484.93	79.8064
	2485.9	85.2109	2485.9	86.2866	2485.9	79.8192
	2486.86	85.2157	2486.86	86.3217	2486.86	79.7803
	2487.83	85.2253	2487.83	86.3564	2487.83	79.7852
	2488.79	85.2326	2488.79	86.3775	2488.79	79.8618
	2489.76	85.2371	2489.76	86.383	2489.76	79.9287
	2490.72	85.2461	2490.72	86.3793	2490.72	79.9395
	2491.68	85.2682	2491.68	86.3728	2491.68	79.9161
	2492.65	85.3046	2492.65	86.3646	2492.65	79.832
	2493.61	85.3457	2493.61	86.3522	2493.61	79.7691
	2494.58	85.3771	2494.58	86.3359	2494.58	79.7638
	2495.54	85.3892	2495.54	86.3229	2495.54	79.7815
	2496.51	85.3835	2496.51	86.3238	2496.51	79.7777
	2497.47	85.3699	2497.47	86.345	2497.47	79.8434
	2498.43	85.3575	2498.43	86.3808	2498.43	79.9238
	2499.4	85.3483	2499.4	86.4159	2499.4	79.9596
	2500.36	85.3371	2500.36	86.434	2500.36	79.9309
	2501.33	85.319	2501.33	86.4296	2501.33	79.8723
	2502.29	85.2956	2502.29	86.4111	2502.29	79.8487
	2503.26	85.2754	2503.26	86.396	2503.26	79.8977
	2504.22	85.2671	2504.22	86.3984	2504.22	79.9796
	2505.18	85.273	2505.18	86.4199	2505.18	80.0075
	2506.15	85.2876	2506.15	86.4485	2506.15	79.9369
	2507.11	85.3036	2507.11	86.4658	2507.11	79.8078
	2508.08	85.3177	2508.08	86.4582	2508.08	79.6781
	2509.04	85.3324	2509.04	86.4239	2509.04	79.7178
	2510.01	85.3508	2510.01	86.3739	2510.01	79.8295
	2510.97	85.3711	2510.97	86.3265	2510.97	79.8273
	2511.93	85.3849	2511.93	86.2989	2511.93	79.7235
	2512.9	85.3836	2512.9	86.3003	2512.9	79.6986
	2513.86	85.3662	2513.86	86.328	2513.86	79.7838
	2514.83	85.3423	2514.83	86.369	2514.83	79.8578
	2515.79	85.3269	2515.79	86.406	2515.79	79.8544
	2516.76	85.3307	2516.76	86.4253	2516.76	79.8993
	2517.72	85.3536	2517.72	86.423	2517.72	79.9257
	2518.68	85.3854	2518.68	86.4061	2518.68	79.799
	2519.65	85.4126	2519.65	86.3872	2519.65	79.7267
	2520.61	85.4258	2520.61	86.3761	2520.61	79.6844
	2521.58	85.4222	2521.58	86.374	2521.58	79.7886
	2522.54	85.4036	2522.54	86.3739	2522.54	79.967
	2523.51	85.3744	2523.51	86.3682	2523.51	79.9341
	2524.47	85.3404	2524.47	86.3555	2524.47	79.8245
	2525.43	85.3101	2525.43	86.3429	2525.43	79.7907
	2526.4	85.2942	2526.4	86.3404	2526.4	79.7987
	2527.36	85.3005	2527.36	86.3525	2527.36	79.8222
	2528.33	85.3289	2528.33	86.3729	2528.33	79.7465
	2529.29	85.3687	2529.29	86.3885	2529.29	79.7641
	2530.26	85.4039	2530.26	86.3885	2530.26	79.8243
	2531.22	85.4217	2531.22	86.3727	2531.22	79.8047
	2532.18	85.4188	2532.18	86.352	2532.18	79.814
	2533.15	85.4023	2533.15	86.3411	2533.15	79.8031
	2534.11	85.3825	2534.11	86.3478	2534.11	79.8003
	2535.08	85.3665	2535.08	86.3685	2535.08	79.7456
	2536.04	85.3559	2536.04	86.3924	2536.04	79.7067
	2537.01	85.35	2537.01	86.4098	2537.01	79.8029
	2537.97	85.3508	2537.97	86.4193	2537.97	79.8976
	2538.93	85.3636	2538.93	86.4265	2538.93	79.9351
	2539.9	85.3926	2539.9	86.4369	2539.9	79.9301
	2540.86	85.4356	2540.86	86.4499	2540.86	79.8596
	2541.83	85.4829	2541.83	86.4574	2541.83	79.6985
	2542.79	85.5219	2542.79	86.4505	2542.79	79.6715
	2543.76	85.5437	2543.76	86.4271	2543.76	79.7602
	2544.72	85.5471	2544.72	86.3953	2544.72	79.8698
	2545.68	85.537	2545.68	86.3685	2545.68	79.8879
	2546.65	85.5198	2546.65	86.3576	2546.65	79.8653
	2547.61	85.4993	2547.61	86.3643	2547.61	79.7224
	2548.58	85.4776	2548.58	86.3817	2548.58	79.6677
	2549.54	85.4568	2549.54	86.4002	2549.54	79.7311
	2550.51	85.44	2550.51	86.4139	2550.51	79.7775
	2551.47	85.4295	2551.47	86.4227	2551.47	79.7736
	2552.43	85.4233	2552.43	86.4291	2552.43	79.7887
	2553.4	85.4156	2553.4	86.434	2553.4	79.7718
	2554.36	85.4005	2554.36	86.4345	2554.36	79.7953
	2555.33	85.3776	2555.33	86.4263	2555.33	79.7925
	2556.29	85.3539	2556.29	86.4076	2556.29	79.7364
	2557.26	85.3399	2557.26	86.3814	2557.26	79.7439
	2558.22	85.3426	2558.22	86.3537	2558.22	79.7727
	2559.18	85.3612	2559.18	86.3287	2559.18	79.7692
	2560.15	85.3884	2560.15	86.3067	2560.15	79.8206
	2561.11	85.4157	2561.11	86.2855	2561.11	79.9402
	2562.08	85.4378	2562.08	86.2642	2562.08	80.0015
	2563.04	85.4532	2563.04	86.2474	2563.04	79.8791
	2564.01	85.4608	2564.01	86.2436	2564.01	79.7411
	2564.97	85.4579	2564.97	86.2599	2564.97	79.7113
	2565.93	85.4424	2565.93	86.2954	2565.93	79.6059
	2566.9	85.4162	2566.9	86.3393	2566.9	79.5955
	2567.86	85.3879	2567.86	86.3749	2567.86	79.7764
	2568.83	85.3676	2568.83	86.3881	2568.83	79.9133
	2569.79	85.3603	2569.79	86.3746	2569.79	79.942
	2570.75	85.3608	2570.75	86.3421	2570.75	79.8802
	2571.72	85.3578	2571.72	86.3054	2571.72	79.83
	2572.68	85.3431	2572.68	86.279	2572.68	79.7816
	2573.65	85.3203	2573.65	86.27	2573.65	79.7583
	2574.61	85.3045	2574.61	86.2763	2574.61	79.885
	2575.58	85.3121	2575.58	86.2893	2575.58	79.946
	2576.54	85.3483	2576.54	86.2983	2576.54	79.8605
	2577.5	85.4026	2577.5	86.2954	2577.5	79.7522
	2578.47	85.455	2578.47	86.2782	2578.47	79.6961
	2579.43	85.4893	2579.43	86.2506	2579.43	79.6972
	2580.4	85.5024	2580.4	86.2215	2580.4	79.7965
	2581.36	85.5037	2581.36	86.2019	2581.36	79.8803
	2582.33	85.5055	2582.33	86.2013	2582.33	79.8148
	2583.29	85.5119	2583.29	86.2232	2583.29	79.7246
	2584.25	85.517	2584.25	86.2631	2584.25	79.6921
	2585.22	85.5103	2585.22	86.3101	2585.22	79.689
	2586.18	85.4862	2586.18	86.351	2586.18	79.7803
	2587.15	85.449	2587.15	86.3761	2587.15	79.8736
	2588.11	85.4098	2588.11	86.3823	2588.11	79.8015
	2589.08	85.3796	2589.08	86.3736	2589.08	79.7355
	2590.04	85.3641	2590.04	86.3578	2590.04	79.6879
	2591	85.3634	2591	86.3428	2591	79.7488
	2591.97	85.3755	2591.97	86.3344	2591.97	80.0057
	2592.93	85.399	2592.93	86.3352	2592.93	80.1083
	2593.9	85.4317	2593.9	86.3448	2593.9	80.0395
	2594.86	85.4685	2594.86	86.3597	2594.86	79.7879
	2595.83	85.501	2595.83	86.3746	2595.83	79.6165
	2596.79	85.52	2596.79	86.3835	2596.79	79.7743
	2597.75	85.5214	2597.75	86.383	2597.75	80.0166
	2598.72	85.5084	2598.72	86.3745	2598.72	80.0206
[truncated: 1,453 more rows]

## Sheet: Figure 2b
	Data for Fig. 2b. | XAS spectra recorded at 4 K for 1 (before irradiation) and for 2 (after 405-nm irradiation), and XMCD signal for 2.
	1					2
	XAS Mo L3		XAS Mo L2			XAS Mo L3		XAS Mo L2		XMCD Mo L3		XMCD Mo L2
	energy	absorption	energy	absorption		energy	absorption	energy	absorption	energy	absorption	energy	absorption
	eV	a.u.	eV	a.u.		eV	a.u.	eV	a.u.	eV	a.u.	eV	a.u.
	2501.49	-0.00394	2602.29	0.96386		2503.54	0.00222	2611.21	0.99826	2503.54	-0.02319	2611.21	-0.000475334
	2501.68	0.00235	2602.51	0.95934		2503.72	0.00207	2611.41	1.00014	2503.72	0.0457	2611.41	0.02824
	2501.87	0	2602.72	0.97383		2503.91	-0.00412	2611.6	0.99979	2503.91	0.0281	2611.6	-0.03181
	2502.05	-0.00219	2602.94	0.96236		2504.1	-0.00952	2611.8	0.99975	2504.1	0.02557	2611.8	0.01592
	2502.24	-0.000326479	2603.16	0.97476		2504.29	-0.0111	2612	0.99996	2504.29	0.03112	2612	0.04169
	2502.43	-0.00251	2603.37	0.96609		2504.48	-0.0087	2612.19	0.99981	2504.48	0.0238	2612.19	0.03891
	2502.62	-0.00582	2603.59	0.97649		2504.67	-0.00761	2612.39	1.0003	2504.67	0.03722	2612.39	0.00664
	2502.81	-0.00259	2603.81	0.96664		2504.86	-0.00462	2612.59	1.00014	2504.86	-0.03303	2612.59	0.06923
	2503	-0.00206	2604.02	0.98049		2505.05	-0.00396	2612.78	1.00076	2505.05	0.04098	2612.78	0.0296
	2503.18	-0.000483732	2604.24	0.9775		2505.24	-0.00173	2612.98	1.0011	2505.24	0.0147	2612.98	0.01032
	2503.37	-0.00139	2604.45	0.96661		2505.42	-0.00071276	2613.18	1.00174	2505.42	-0.02683	2613.18	0.01328
	2503.56	-0.00467	2604.67	0.96872		2505.61	-0.00293	2613.38	1.00215	2505.61	-0.000601126	2613.38	-0.0025
	2503.75	-0.00316	2604.89	0.96893		2505.8	-0.00362	2613.57	1.00269	2505.8	-0.01073	2613.57	0.05654
	2503.94	-0.000151119	2605.1	0.97221		2505.99	-0.00578	2613.77	1.00436	2505.99	-0.01988	2613.77	0.02668
	2504.13	-0.000760351	2605.32	0.97382		2506.18	-0.00374	2613.97	1.00587	2506.18	-0.02036	2613.97	0.01817
	2504.32	-0.00186	2605.54	0.97021		2506.37	-0.00624	2614.17	1.00759	2506.37	-0.00395	2614.17	0.01342
	2504.5	-0.00236	2605.76	0.97797		2506.56	-0.00611	2614.36	1.00973	2506.56	-0.00279	2614.36	-0.00222
	2504.69	-0.00289	2605.97	0.98448		2506.75	-0.00826	2614.56	1.01112	2506.75	-0.01814	2614.56	0.01736
	2504.88	-0.00232	2606.19	0.97136		2506.94	-0.01029	2614.76	1.01272	2506.94	-0.01565	2614.76	0.00898
	2505.07	-0.00184	2606.41	0.96832		2507.13	-0.00989	2614.96	1.01249	2507.13	-0.0116	2614.96	0.0231
	2505.26	-0.00189	2606.62	0.98347		2507.32	-0.01444	2615.15	1.01183	2507.32	0.00995	2615.15	0.04719
	2505.45	0.00316	2606.84	0.98015		2507.51	-0.01577	2615.35	1.01138	2507.51	0.02677	2615.35	-0.00104
	2505.64	0.000512379	2607.06	0.99461		2507.7	-0.01364	2615.55	1.01058	2507.7	0.01862	2615.55	0.02499
	2505.83	0.000381066	2607.28	0.9759		2507.89	-0.00988	2615.75	1.00956	2507.89	-0.034	2615.75	0.05416
	2506.02	-0.00215	2607.49	0.9859		2508.08	-0.00701	2615.94	1.0093	2508.08	0.00898	2615.94	0.03473
	2506.21	-0.00244	2607.71	0.98854		2508.27	-0.00282	2616.14	1.00981	2508.27	0.04368	2616.14	0.00285
	2506.4	0.00403	2607.93	0.994		2508.46	-0.00144	2616.34	1.01001	2508.46	0.03412	2616.34	0.03486
	2506.58	-0.00201	2608.14	0.99171		2508.65	0.0019	2616.54	1.01081	2508.65	0.03478	2616.54	0.0178
	2506.77	-0.00145	2608.36	0.98725		2508.84	0.00175	2616.74	1.01224	2508.84	0.00284	2616.74	0.00276
	2506.96	-0.00111	2608.58	0.98673		2509.03	0.000599342	2616.93	1.01258	2509.03	0.04534	2616.93	0.00653
	2507.15	-0.000621868	2608.8	0.99317		2509.22	0.000485489	2617.13	1.01378	2509.22	0.01578	2617.13	-0.00786
	2507.34	0.00143	2609.02	0.9914		2509.41	0.00879	2617.33	1.01378	2509.41	0.00247	2617.33	0.00713
	2507.53	0.00223	2609.23	0.99736		2509.6	0.00847	2617.53	1.01468	2509.6	0.00137	2617.53	0.02723
	2507.72	-0.00306	2609.45	1.00181		2509.79	0.00773	2617.73	1.01565	2509.79	0.06919	2617.73	0.02082
	2507.91	0.00793	2609.67	0.9964		2509.98	0.01005	2617.92	1.01599	2509.98	0.04421	2617.92	0.02621
	2508.1	0.00257	2609.89	1.00158		2510.17	0.00918	2618.12	1.01655	2510.17	0.01596	2618.12	0.0381
	2508.29	0.00455	2610.11	1.00444		2510.36	0.01284	2618.32	1.01721	2510.36	-0.01279	2618.32	-0.00848
	2508.48	0.00332	2610.32	0.9957		2510.55	0.01551	2618.52	1.01769	2510.55	0.06454	2618.52	0.04209
	2508.67	0.01011	2610.54	0.99222		2510.74	0.0222	2618.72	1.01853	2510.74	0.0243	2618.72	0.02615
	2508.86	0.0073	2610.76	0.99614		2510.93	0.02738	2618.92	1.01977	2510.93	0.02003	2618.92	0.02534
	2509.05	0.01192	2610.98	0.98502		2511.12	0.03304	2619.12	1.02048	2511.12	0.01917	2619.12	0.01853
	2509.24	0.01011	2611.2	0.99903		2511.31	0.03623	2619.31	1.02193	2511.31	0.04154	2619.31	0.01155
	2509.43	0.00916	2611.42	0.98897		2511.5	0.03692	2619.51	1.02295	2511.5	0.00826	2619.51	0.03873
	2509.62	0.01643	2611.63	1.00037		2511.69	0.02749	2619.71	1.02513	2511.69	0.04742	2619.71	0.05576
	2509.81	0.01433	2611.85	0.99405		2511.89	0.0436	2619.91	1.02693	2511.89	0.02605	2619.91	0.0217
	2510	0.01546	2612.07	1.01157		2512.08	0.04185	2620.11	1.02909	2512.08	0.01538	2620.11	-0.00757
	2510.19	0.01768	2612.29	0.99543		2512.27	0.0441	2620.31	1.03182	2512.27	0.00805	2620.31	0.06362
	2510.38	0.01895	2612.51	0.99674		2512.46	0.04578	2620.51	1.03401	2512.46	0.01336	2620.51	0.01806
	2510.57	0.01866	2612.73	0.99642		2512.65	0.04716	2620.71	1.03768	2512.65	0.02542	2620.71	0.06155
	2510.76	0.02065	2612.95	0.99721		2512.84	0.04961	2620.91	1.04088	2512.84	0.02523	2620.91	0.06965
	2510.95	0.02008	2613.16	1.00082		2513.03	0.05307	2621.1	1.04378	2513.03	0.02787	2621.1	0.06345
	2511.15	0.02307	2613.38	1.00614		2513.22	0.05573	2621.3	1.04793	2513.22	0.02165	2621.3	0.03717
	2511.34	0.02597	2613.6	0.9918		2513.41	0.05658	2621.5	1.0535	2513.41	0.0279	2621.5	0.1053
	2511.53	0.02533	2613.82	1.01159		2513.61	0.0594	2621.7	1.05888	2513.61	0.01675	2621.7	0.0471
	2511.72	0.02616	2614.04	1.0109		2513.8	0.06438	2621.9	1.06621	2513.8	-0.01391	2621.9	0.09315
	2511.91	0.03115	2614.26	1.00103		2513.99	0.0693	2622.1	1.07451	2513.99	0.00418	2622.1	0.04035
	2512.1	0.03021	2614.48	0.99992		2514.18	0.07649	2622.3	1.08232	2514.18	-0.04983	2622.3	0.0663
	2512.29	0.03141	2614.7	0.99525		2514.37	0.0855	2622.5	1.09323	2514.37	0.02078	2622.5	0.0861
	2512.48	0.03564	2614.92	1.00261		2514.56	0.09798	2622.7	1.10564	2514.56	-0.02144	2622.7	0.10672
	2512.67	0.04326	2615.14	0.99764		2514.76	0.11196	2622.9	1.12033	2514.76	-0.0066	2622.9	0.11831
	2512.86	0.03495	2615.36	1.00879		2514.95	0.12426	2623.1	1.13765	2514.95	-0.03687	2623.1	0.09547
	2513.05	0.04298	2615.58	1.00648		2515.14	0.13649	2623.3	1.16099	2515.14	0.02691	2623.3	0.17356
	2513.25	0.04272	2615.8	1.01104		2515.33	0.15115	2623.5	1.18894	2515.33	-0.00966	2623.5	0.16409
	2513.44	0.04726	2616.02	1.00876		2515.52	0.16116	2623.7	1.22624	2515.52	-0.01565	2623.7	0.20573
	2513.63	0.04289	2616.24	1.00128		2515.71	0.17101	2623.9	1.275	2515.71	-0.03802	2623.9	0.27734
	2513.82	0.04976	2616.46	1.01289		2515.91	0.18308	2624.1	1.33616	2515.91	0.00071059	2624.1	0.34851
	2514.01	0.05924	2616.68	1.02008		2516.1	0.19731	2624.3	1.41299	2516.1	-0.04012	2624.3	0.45572
	2514.2	0.06353	2616.9	1		2516.29	0.2137	2624.5	1.50362	2516.29	-0.06613	2624.5	0.54637
	2514.39	0.06978	2617.12	0.99607		2516.48	0.23215	2624.7	1.60853	2516.48	-0.07839	2624.7	0.56531
	2514.59	0.07085	2617.34	0.99654		2516.68	0.25799	2624.9	1.72516	2516.68	-0.03989	2624.9	0.78068
	2514.78	0.07088	2617.56	1.00185		2516.87	0.28469	2625.1	1.84931	2516.87	-0.06064	2625.1	0.96177
	2514.97	0.08016	2617.78	0.99926		2517.06	0.31598	2625.3	1.97234	2517.06	-0.05975	2625.3	1.19625
	2515.16	0.07998	2618	1.00786		2517.25	0.35085	2625.5	2.08247	2517.25	-0.13473	2625.5	1.21399
	2515.35	0.09111	2618.22	0.99709		2517.44	0.39013	2625.7	2.15933	2517.44	-0.17148	2625.7	1.35504
	2515.54	0.098	2618.44	1.00752		2517.64	0.43706	2625.9	2.19261	2517.64	-0.16695	2625.9	1.33682
	2515.74	0.10717	2618.66	1.01681		2517.83	0.49029	2626.1	2.1892	2517.83	-0.15415	2626.1	1.13388
	2515.93	0.11793	2618.88	1.01084		2518.02	0.55298	2626.3	2.17129	2518.02	-0.18342	2626.3	1.00244
	2516.12	0.12431	2619.1	1.00881		2518.22	0.62304	2626.5	2.15522	2518.22	-0.26579	2626.5	0.89568
	2516.31	0.12317	2619.32	1.01173		2518.41	0.7045	2626.7	2.15267	2518.41	-0.27563	2626.7	0.64052
	2516.5	0.13808	2619.54	1.00811		2518.6	0.80189	2626.9	2.1692	2518.6	-0.36101	2626.9	0.50339
	2516.7	0.14612	2619.76	1.01413		2518.79	0.91694	2627.1	2.2092	2518.79	-0.40785	2627.1	0.36147
	2516.89	0.16362	2619.98	1.02211		2518.99	1.05812	2627.3	2.27434	2518.99	-0.52795	2627.3	0.24504
	2517.08	0.16974	2620.2	1.01375		2519.18	1.22874	2627.5	2.3743	2519.18	-0.62357	2627.5	0.26777
	2517.27	0.19026	2620.42	1.03501		2519.37	1.4286	2627.7	2.51262	2519.37	-0.71175	2627.7	0.04899
	2517.47	0.20793	2620.65	1.0137		2519.57	1.64187	2627.9	2.68538	2519.57	-0.81499	2627.9	-0.03988
	2517.66	0.23166	2620.87	1.01994		2519.76	1.86824	2628.11	2.88795	2519.76	-0.94843	2628.11	-0.03884
	2517.85	0.24757	2621.09	1.02209		2519.95	2.09251	2628.31	3.09997	2519.95	-1.1252	2628.31	-0.13878
	2518.04	0.28708	2621.31	1.0331		2520.14	2.31191	2628.51	3.2919	2520.14	-1.18902	2628.51	-0.11087
	2518.24	0.30312	2621.53	1.03656		2520.34	2.51568	2628.71	3.43877	2520.34	-1.31433	2628.71	-0.09176
	2518.43	0.35894	2621.75	1.03922		2520.53	2.67402	2628.91	3.5266	2520.53	-1.31738	2628.91	-0.2248
	2518.62	0.3978	2621.97	1.04928		2520.72	2.76428	2629.11	3.55893	2520.72	-1.3385	2629.11	0.12917
	2518.81	0.45459	2622.19	1.05043		2520.92	2.76829	2629.31	3.54491	2520.92	-1.14573	2629.31	0.3245
	2519.01	0.53048	2622.42	1.05872		2521.11	2.69686	2629.51	3.49517	2521.11	-0.96097	2629.51	0.41229
	2519.2	0.62673	2622.64	1.07409		2521.3	2.58391	2629.71	3.41753	2521.3	-0.76912	2629.71	0.54171
	2519.39	0.73803	2622.86	1.07884		2521.5	2.46799	2629.92	3.316	2521.5	-0.59315	2629.92	0.51851
	2519.58	0.8998	2623.08	1.09511		2521.69	2.37965	2630.12	3.19508	2521.69	-0.45104	2630.12	0.58202
	2519.78	1.08387	2623.3	1.11603		2521.89	2.34109	2630.32	3.07294	2521.89	-0.38801	2630.32	0.48681
	2519.97	1.23436	2623.52	1.13958		2522.08	2.35721	2630.52	2.95705	2522.08	-0.274	2630.52	0.48562
	2520.16	1.3741	2623.75	1.17339		2522.27	2.42418	2630.72	2.85604	2522.27	-0.18693	2630.72	0.39491
	2520.36	1.4434	2623.97	1.22348		2522.47	2.53761	2630.92	2.76783	2522.47	-0.13794	2630.92	0.40527
	2520.55	1.39894	2624.19	1.25566		2522.66	2.6974	2631.12	2.68962	2522.66	-0.11736	2631.12	0.42909
	2520.74	1.34864	2624.41	1.35699		2522.85	2.90202	2631.33	2.61205	2522.85	-0.0964	2631.33	0.382
	2520.94	1.28204	2624.63	1.4385		2523.05	3.14695	2631.53	2.52847	2523.05	-0.07767	2631.53	0.34702
	2521.13	1.24517	2624.86	1.49921		2523.24	3.42042	2631.73	2.4355	2523.24	-0.16927	2631.73	0.33109
	2521.32	1.23585	2625.08	1.56462		2523.44	3.70186	2631.93	2.33533	2523.44	-0.10419	2631.93	0.3553
	2521.52	1.26271	2625.3	1.57553		2523.63	3.97448	2632.13	2.2282	2523.63	-0.03865	2632.13	0.28676
	2521.71	1.35232	2625.52	1.5675		2523.83	4.22444	2632.34	2.13255	2523.83	-0.11014	2632.34	0.25234
	2521.9	1.47133	2625.75	1.54828		2524.02	4.43116	2632.54	2.03955	2524.02	-0.13286	2632.54	0.30218
	2522.1	1.64482	2625.97	1.56778		2524.21	4.58546	2632.74	1.9553	2524.21	-0.14023	2632.74	0.26891
	2522.29	1.89378	2626.19	1.58814		2524.41	4.68462	2632.94	1.87936	2524.41	-0.26229	2632.94	0.20985
	2522.49	2.22371	2626.41	1.66199		2524.6	4.73518	2633.14	1.81439	2524.6	-0.25932	2633.14	0.20127
	2522.68	2.60994	2626.64	1.75151		2524.8	4.73059	2633.35	1.75859	2524.8	-0.23006	2633.35	0.18673
	2522.87	3.06279	2626.86	1.89324		2524.99	4.68513	2633.55	1.71044	2524.99	-0.15036	2633.55	0.15372
	2523.07	3.52571	2627.08	2.07126		2525.19	4.59103	2633.75	1.66927	2525.19	-0.25732	2633.75	0.19643
	2523.26	4.05822	2627.31	2.36259		2525.38	4.47949	2633.95	1.63357	2525.38	-0.18304	2633.95	0.18243
	2523.46	4.54631	2627.53	2.63393		2525.58	4.36147	2634.16	1.60223	2525.58	-0.12731	2634.16	0.11998
	2523.65	4.99142	2627.75	2.93834		2525.77	4.26465	2634.36	1.57497	2525.77	-0.19271	2634.36	0.06646
	2523.84	5.36661	2627.97	3.23111		2525.96	4.18024	2634.56	1.55051	2525.96	-0.12784	2634.56	0.10142
	2524.04	5.68264	2628.2	3.46791		2526.16	4.11686	2634.76	1.52914	2526.16	-0.24231	2634.76	0.14901
	2524.23	5.88222	2628.42	3.64044		2526.35	4.05031	2634.97	1.5103	2526.35	-0.23933	2634.97	0.11945
	2524.43	6.01873	2628.64	3.75423		2526.55	3.97711	2635.17	1.49318	2526.55	-0.24914	2635.17	0.14953
	2524.62	6.072	2628.87	3.82503		2526.74	3.87296	2635.37	1.47948	2526.74	-0.11504	2635.37	0.09916
	2524.81	6.12332	2629.09	3.87963		2526.94	3.73285	2635.57	1.4676	2526.94	-0.08471	2635.57	0.12077
	2525.01	6.12977	2629.31	3.88891		2527.13	3.55855	2635.78	1.45906	2527.13	-0.06298	2635.78	0.11376
	2525.2	6.14573	2629.54	3.85923		2527.33	3.36032	2635.98	1.45478	2527.33	0.00239	2635.98	0.08287
	2525.4	6.22809	2629.76	3.79837		2527.53	3.14566	2636.18	1.44949	2527.53	0.00611	2636.18	0.12971
	2525.59	6.34037	2629.98	3.76466		2527.72	2.93166	2636.39	1.44703	2527.72	0.01566	2636.39	0.14201
	2525.79	6.46503	2630.21	3.73335		2527.92	2.71544	2636.59	1.44726	2527.92	0.02304	2636.59	0.09784
	2525.98	6.49941	2630.43	3.68752		2528.11	2.51427	2636.79	1.4475	2528.11	0.08553	2636.79	0.09888
	2526.18	6.42775	2630.66	3.64468		2528.31	2.33116	2636.99	1.44953	2528.31	0.03511	2636.99	0.07856
	2526.37	6.16108	2630.88	3.53849		2528.5	2.16034	2637.2	1.45166	2528.5	0.0479	2637.2	0.07323
	2526.57	5.76305	2631.1	3.39061		2528.7	2.00615	2637.4	1.45371	2528.7	0.07236	2637.4	0.0551
	2526.76	5.23992	2631.33	3.16856		2528.89	1.8678	2637.6	1.45652	2528.89	0.09003	2637.6	0.15529
	2526.96	4.68132	2631.55	2.93926		2529.09	1.74077	2637.81	1.45956	2529.09	0.08708	2637.81	0.06483
	2527.15	4.11982	2631.78	2.69855		2529.28	1.62784	2638.01	1.46216	2529.28	0.05678	2638.01	0.11845
	2527.35	3.65695	2632	2.48684		2529.48	1.52357	2638.21	1.46524	2529.48	0.08277	2638.21	0.08343
	2527.54	3.18185	2632.22	2.31839		2529.68	1.42765	2638.42	1.46784	2529.68	0.07198	2638.42	0.09029
	2527.74	2.83058	2632.45	2.13454		2529.87	1.34228	2638.62	1.47161	2529.87	0.04877	2638.62	0.14402
	2527.93	2.49176	2632.67	2.00792		2530.07	1.2701	2638.83	1.47568	2530.07	0.1045	2638.83	0.12841
	2528.13	2.21659	2632.9	1.90001		2530.26	1.2017	2639.03	1.47927	2530.26	0.05307	2639.03	0.06607
	2528.32	1.99519	2633.12	1.82749		2530.46	1.13974	2639.23	1.48418	2530.46	0.02847	2639.23	0.08362
	2528.52	1.79129	2633.35	1.74504		2530.66	1.08915	2639.44	1.48869	2530.66	0.02519	2639.44	0.03844
	2528.71	1.64105	2633.57	1.67021		2530.85	1.04725	2639.64	1.49396	2530.85	0.01582	2639.64	0.03082
	2528.91	1.52112	2633.8	1.63309		2531.05	1.00802	2639.84	1.5	2531.05	0.05246	2639.84	0.10824
	2529.11	1.39021	2634.02	1.58007		2531.24	0.97616	2640.05	1.50548	2531.24	0.04608	2640.05	0.05925
	2529.3	1.29834	2634.25	1.53736		2531.44	0.93667	2640.25	1.51208	2531.44	0.02595	2640.25	0.01049
	2529.5	1.22576	2634.47	1.51331		2531.64	0.95127	2640.46	1.51915	2531.64	-0.01533	2640.46	0.08057
	2529.69	1.12746	2634.7	1.48607		2531.83	0.93615	2640.66	1.52764	2531.83	0.04273	2640.66	-0.036
	2529.89	1.08007	2634.92	1.46588		2532.03	0.92868	2640.86	1.53812	2532.03	0.03182	2640.86	0.01381
	2530.08	1.03239	2635.15	1.45022		2532.23	0.92427	2641.07	1.55022	2532.23	-0.00518	2641.07	0.05975
	2530.28	0.99571	2635.37	1.43115		2532.42	0.92195	2641.27	1.56429	2532.42	0.03218	2641.27	0.08581
	2530.48	0.9606	2635.6	1.42854		2532.62	0.92027	2641.48	1.57904	2532.62	0.00648	2641.48	0.0185
	2530.67	0.93166	2635.82	1.39821		2532.82	0.91633	2641.68	1.59513	2532.82	-0.00825	2641.68	0.02844
	2530.87	0.89952	2636.05	1.39611		2533.01	0.91434	2641.89	1.61087	2533.01	-0.01478	2641.89	0.02185
	2531.06	0.89512	2636.27	1.40525		2533.21	0.91258	2642.09	1.62697	2533.21	0.01506	2642.09	0.06177
	2531.26	0.86834	2636.5	1.389		2533.41	0.91178	2642.29	1.64209	2533.41	0.00541	2642.29	-0.01128
	2531.46	0.83873	2636.72	1.39765		2533.6	0.91099	2642.5	1.65758	2533.6	-0.02173	2642.5	0.01666
	2531.65	0.83145	2636.95	1.37985		2533.8	0.91102	2642.7	1.67229	2533.8	0.01614	2642.7	0.00578
	2531.85	0.84892	2637.18	1.36989		2534	0.91185	2642.91	1.68786	2534	0.02451	2642.91	0.06675
	2532.05	0.82496	2637.4	1.38203		2534.19	0.90769	2643.11	1.70361	2534.19	-0.01342	2643.11	-0.05327
	2532.24	0.82532	2637.63	1.38216		2534.39	0.90846	2643.32	1.72142	2534.39	-0.01613	2643.32	0.00449
	2532.44	0.83452	2637.85	1.3861		2534.59	0.90529	2643.52	1.73912	2534.59	-0.02335	2643.52	-0.00162
	2532.63	0.83007	2638.08	1.37576		2534.79	0.90451	2643.73	1.75789	2534.79	-0.03239	2643.73	0.07334
	2532.83	0.82641	2638.3	1.38054		2534.98	0.90442	2643.93	1.77683	2534.98	-0.01732	2643.93	0.08002
	2533.03	0.8284	2638.53	1.37585		2535.18	0.90479	2644.14	1.79654	2535.18	-0.04118	2644.14	0.05201
	2533.22	0.82978	2638.76	1.37623		2535.38	0.90804	2644.34	1.81685	2535.38	-0.00439	2644.34	0.01292
	2533.42	0.82736	2638.98	1.38321		2535.58	0.9158	2644.55	1.83484	2535.58	-0.01956	2644.55	0.06702
	2533.62	0.84326	2639.21	1.37451		2535.77	0.89205	2644.75	1.85223	2535.77	-0.05203	2644.75	0.04244
	2533.82	0.85599	2639.44	1.38159		2535.97	0.92026	2644.96	1.86852	2535.97	0.0152	2644.96	0.04515
	2534.01	0.84417	2639.66	1.38341		2536.17	0.93323	2645.16	1.88534	2536.17	-0.03002	2645.16	-0.06477
	2534.21	0.84945	2639.89	1.38495		2536.37	0.94859	2645.37	1.90137	2536.37	-0.02591	2645.37	0.14559
	2534.41	0.85914	2640.11	1.38635		2536.56	0.9629	2645.57	1.91946	2536.56	-0.04088	2645.57	0.06357
	2534.6	0.85261	2640.34	1.39857		2536.76	0.98166	2645.78	1.9367	2536.76	0.01502	2645.78	-0.00842
	2534.8	0.84839	2640.57	1.40127		2536.96	1	2645.98	1.95454	2536.96	0.02552	2645.98	-0.00191
	2535	0.85909	2640.79	1.40119		2537.16	1.02001	2646.19	1.97464	2537.16	-0.00989	2646.19	0.03451
	2535.19	0.86354	2641.02	1.41907		2537.36	1.03916	2646.39	1.99567	2537.36	-0.02692	2646.39	-0.05588
	2535.39	0.8818	2641.25	1.40899		2537.55	1.05942	2646.6	2.01665	2537.55	-0.02525	2646.6	-0.05491
	2535.59	0.86742	2641.47	1.43255		2537.75	1.07925	2646.81	2.03956	2537.75	0.00728	2646.81	0.01241
	2535.79	0.87845	2641.7	1.44018		2537.95	1.10024	2647.01	2.0647	2537.95	-0.02343	2647.01	0.04275
	2535.98	0.89212	2641.93	1.44172		2538.15	1.12072	2647.22	2.09295	2538.15	-0.02063	2647.22	-0.0259
	2536.18	0.91641	2642.16	1.46118		2538.35	1.14168	2647.42	2.12167	2538.35	-0.00994	2647.42	0.02585
	2536.38	0.92247	2642.38	1.45665		2538.54	1.16298			2538.54	-0.01063		--
	2536.58	0.92862	2642.61	1.48186		2538.74	1.18409			2538.74	0.00323		--
	2536.78	0.94656	2642.84	1.47349		2538.94	1.20403			2538.94	-0.0303		--
	2536.97	0.97462	2643.06	1.49788		2539.14	1.22108			2539.14	-0.02116		--
	2537.17	0.98039	2643.29	1.50013		2539.34	1.2359			2539.34	0.02769		--
	2537.37	0.9888	2643.52	1.50607		2539.54	1.24884			2539.54	0.04649		--
	2537.57	1.008	2643.75	1.51331		2539.73	1.25991			2539.73	0.03398		--
	2537.76	1.02484	2643.97	1.51399		2539.93	1.26499			2539.93	0.000323157		--
	2537.96	1.04769	2644.2	1.52344		2540.13	1.267			2540.13	-0.01589		--
	2538.16	1.04953	2644.43	1.51738		2540.33	1.26714			2540.33	0.00135		--
	2538.36	1.09822	2644.66	1.5233		2540.53	1.264			2540.53	0.04006		--
	2538.56	1.10127	2644.89	1.52989		2540.73	1.26117			2540.73	0.06632		--
	2538.76	1.12294	2645.11	1.54867		2540.93	1.2527			2540.93	0.06179		--
	2538.95	1.13296	2645.34	1.53529		2541.13	1.24438			2541.13	0.08761		--
	2539.15	1.15047	2645.57	1.5343		2541.33	1.23775			2541.33	0.00878		--
	2539.35	1.15693	2645.8	1.55235		2541.52	1.2278			2541.52	0.02291		--
	2539.55	1.17676	2646.03	1.53242		2541.72	1.2205			2541.72	0.01242		--
	2539.75	1.17215	2646.25	1.5384		2541.92	1.21275			2541.92	0.06043		--
	2539.95	1.18237	2646.48	1.52517		2542.12	1.20358			2542.12	0.05302		--
	2540.14	1.19034	2646.71	1.56453		2542.32	1.1981			2542.32	0.0547		--
	2540.34	1.18671	2646.94	1.55148		2542.52	1.19121			2542.52	0.02422		--
	2540.54	1.18361	2647.17	1.55414		2542.72	1.18849			2542.72	0.03051		--
	2540.74	1.19761	2647.4	1.55735		2542.92	1.18328			2542.92	0.01999		--
	2540.94	1.207	2647.62	1.5551		2543.12	1.17939			2543.12	0.06519		--
	2541.14	1.20456	2647.85	1.55563		2543.32	1.17606			2543.32	0.00719		--
	2541.34	1.17447	2648.08	1.55151		2543.52	1.1731			2543.52	0.01236		--
	2541.54	1.17726	2648.31	1.55759		2543.72	1.16949			2543.72	0.01628		--
	2541.74	1.19062	2648.54	1.56361		2543.92	1.16675			2543.92	0.03282		--
	2541.93	1.17462	2648.77	1.56354		2544.12	1.16414			2544.12	0.06352		--
	2542.13	1.16802	2649	1.5742		2544.32	1.16235			2544.32	0.06104		--
	2542.33	1.17984	2649.23	1.56572		2544.52	1.16151			2544.52	0.03775		--
	2542.53	1.1797	2649.46	1.57776		2544.72	1.16119			2544.72	0.01029		--
	2542.73	1.1905	2649.69	1.56038		2544.92	1.15646			2544.92	0.01641		--
	2542.93	1.19607	2649.91	1.57865		2545.12	1.16892			2545.12	-0.00329		--
	2543.13	1.19973	2650.14	1.56883		2545.32	1.15369			2545.32	0.05357		--
	2543.33	1.19916	2650.37	1.56464		2545.52	1.15274			2545.52	0.03053		--
	2543.53	1.20083	2650.6	1.5644		2545.72	1.14887			2545.72	0.02061		--
	2543.73	1.20675	2650.83	1.55479		2545.92	1.14647			2545.92	0.04853		--
	2543.93	1.2146	2651.06	1.54741		2546.12	1.14049			2546.12	0.05012		--
	2544.13	1.22348	2651.29	1.54936		2546.32	1.13699			2546.32	0.07179		--
	2544.33	1.2221	2651.52	1.53239		2546.52	1.12885			2546.52	0.02456		--
	2544.53	1.22884	2651.75	1.535		2546.72	1.12112			2546.72	0.06311		--
	2544.73	1.21654	2651.98	1.53413		2546.92	1.11034			2546.92	0.09477		--
	2544.93	1.23916	2652.21	1.50806		2547.12	1.10407			2547.12	0.05407		--
	2545.13	1.24162	2652.44	1.52136		2547.32	1.09212			2547.32	0.08139		--
	2545.33	1.20976	2652.67	1.517		2547.52	1.08434			2547.52	0.1442		--
	2545.53	1.22562	2652.9	1.5		2547.72	1.07309			2547.72	0.11512		--
	2545.73	1.20967	2653.13	1.48765		2547.92	1.06352			2547.92	0.05383		--
	2545.93	1.21695	2653.36	1.49349		2548.13	1.05316			2548.13	0.03021		--
	2546.13	1.20609	2653.59	1.47434		2548.33	1.04275			2548.33	0.09897		--
	2546.33	1.17892	2653.82	1.48014		2548.53	1.03187			2548.53	0.0632		--
	2546.53	1.17318	2654.05	1.47634		2548.73	1.02014			2548.73	0.0473		--
	2546.73	1.16241	2654.28	1.45633		2548.93	1.01129			2548.93	0.08544		--
	2546.93	1.1568	2654.51	1.45763		2549.13	1.00077			2549.13	0.10889		--
	2547.13	1.13685	2654.74	1.46353		2549.33	0.98909			2549.33	0.0904		--
	2547.33	1.10983	2654.97	1.45586		2549.53	0.97902			2549.53	0.08915		--
	2547.53	1.10185	2655.21	1.44416		2549.73	0.96734			2549.73	0.02369		--
	2547.73	1.09366	2655.44	1.44196		2549.94	0.95929			2549.94	0.06177		--
	2547.93	1.08614	2655.67	1.43253		2550.14	0.94978			2550.14	0.10452		--
	2548.13	1.08661	2655.9	1.42789		2550.34	0.93902			2550.34	0.05588		--
	2548.34	1.05744	2656.13	1.43002		2550.54	0.93366			2550.54	0.03536		--
	2548.54	1.05637	2656.36	1.42597		2550.74	0.9294			2550.74	0.06099		--
	2548.74	1.03034	2656.59	1.42203		2550.94	0.9247			2550.94	0.01263		--
	2548.94	1.03546	2656.82	1.4292		2551.15	0.91955			2551.15	0.05987		--
	2549.14	1.01422	2657.05	1.41386		2551.35	0.91592			2551.35	0.12508		--
	2549.34	0.99163	2657.28	1.43034		2551.55	0.90969			2551.55	0.02435		--
	2549.54	0.96763	2657.52	1.43571		2551.75	0.90591			2551.75	0.05048		--
	2549.74	0.99585	2657.75	1.43215		2551.95	0.89926			2551.95	0.01074		--
	2549.94	0.96098	2657.98	1.41537		2552.16	0.89315			2552.16	0.04224		--
	2550.15	0.95577	2658.21	1.41917		2552.36	0.88877			2552.36	0.04749		--
	2550.35	0.94454	2658.44	1.42014		2552.56	0.88281			2552.56	0.07363		--
	2550.55	0.95311	2658.67	1.43082		2552.76	0.87908			2552.76	0.00117		--
	2550.75	0.93623	2658.91	1.427		2552.96	0.87728			2552.96	0.03458		--
	2550.95	0.93965	2659.14	1.42358		2553.17	0.87539			2553.17	0.03146		--
	2551.15	0.92939	2659.37	1.43274		2553.37	0.87406			2553.37	0.02125		--
	2551.36	0.92094	2659.6	1.43002		2553.57	0.87379			2553.57	0.05469		--
	2551.56	0.91987	2659.83	1.42305		2553.77	0.8722			2553.77	0.00447		--
	2551.76	0.91539	2660.07	1.44172		2553.98	0.87102			2553.98	0.03217		--
	2551.96	0.89481	2660.3	1.43968		2554.18	0.87274			2554.18	0.07058		--
	2552.16	0.903	2660.53	1.43222		2554.38	0.86963			2554.38	0.03445		--
	2552.37	0.92165	2660.76	1.44262		2554.58	0.86667			2554.58	0.03924		--
	2552.57	0.91488	2660.99	1.42614		2554.79	0.86569			2554.79	0.06043		--
	2552.77	0.90484	2661.23	1.44308		2554.99	0.86225			2554.99	0.1075		--
	2552.97	0.90417	2661.46	1.43126		2555.19	0.86001			2555.19	0.0526		--
	2553.17	0.89725	2661.69	1.4482		2555.4	0.85832			2555.4	0.08636		--
	2553.38	0.91757	2661.93	1.45011		2555.6	0.85938			2555.6	0.07412		--
	2553.58	0.90004	2662.16	1.45068		2555.8	0.86079			2555.8	0.04794		--
	2553.78	0.89971	2662.39	1.46279		2556	0.86182			2556	0.07064		--
	2553.98	0.90837	2662.62	1.46467		2556.21	0.8656			2556.21	0.04039		--
	2554.19	0.8924	2662.86	1.46369		2556.41	0.86596			2556.41	0.01907		--
	2554.39	0.90377	2663.09	1.46964		2556.61	0.84677			2556.61	0.04667		--
	2554.59	0.92453	2663.32	1.45671		2556.82	0.86413			2556.82	0.05428		--
	2554.79	0.92132	2663.56	1.47332		2557.02	0.86522			2557.02	0.02937		--
	2555	0.90101	2663.79	1.4739		2557.22	0.86261			2557.22	0.00643		--
	2555.2	0.89662	2664.02	1.48167		2557.43	0.86733			2557.43	0.05497		--
	2555.4	0.9166	2664.26	1.47774		2557.63	0.86627			2557.63	-0.01238		--
	2555.61	0.89508	2664.49	1.48889		2557.84	0.86563			2557.84	0.02496		--
	2555.81	0.92589	2664.72	1.48582		2558.04	0.86707			2558.04	-0.03344		--
	2556.01	0.92029	2664.96	1.48336		2558.24	0.86815			2558.24	0.000548607		--
	2556.21	0.9217	2665.19	1.49806		2558.45	0.87408			2558.45	-0.03689		--
	2556.42	0.93882	2665.42	1.51696		2558.65	0.87836			2558.65	-0.00941		--
	2556.62	0.94648	2665.66	1.51179		2558.85	0.88377			2558.85	-0.01576		--
	2556.82	0.96089	2665.89	1.49678		2559.06	0.89016			2559.06	0.01268		--
	2557.03	0.95041	2666.12	1.51801		2559.26	0.89828			2559.26	-0.00267		--
	2557.23	0.95414	2666.36	1.5221		2559.47	0.90671			2559.47	-0.07147		--
	2557.43	0.94211	2666.59	1.52991		2559.67	0.91341			2559.67	0.02485		--
	2557.64	0.97415	2666.83	1.51762		2559.87	0.92405			2559.87	-0.01329		--
	2557.84	0.96832	2667.06	1.54227		2560.08	0.93295			2560.08	0.04482		--
	2558.04	0.97882	2667.29	1.54174		2560.28	0.94227			2560.28	0.06735		--
	2558.25	0.97881	2667.53	1.54296		2560.49	0.95043			2560.49	0.02778		--
	2558.45	0.98904	2667.76	1.54444		2560.69	0.96064			2560.69	0.05367		--
	2558.66	1.00102	2668	1.5469		2560.9	0.96853			2560.9	0.01515		--
	2558.86	1.0155	2668.23	1.55635		2561.1	0.97817			2561.1	0.02063		--
	2559.06	1.00148	2668.47	1.56977		2561.31	0.98592			2561.31	0.0276		--
	2559.27	1.02009	2668.7	1.56227		2561.51	0.99562			2561.51	-0.07592		--
	2559.47	1.04103	2668.93	1.56469		2561.71	1.00226			2561.71	-0.01955		--
	2559.68	1.0297	2669.17	1.57813		2561.92	1.01076			2561.92	-0.03468		--
	2559.88	1.04595	2669.4	1.58561		2562.12	1.02021			2562.12	0.03084		--
	2560.08	1.039	2669.64	1.58166		2562.33	1.02778			2562.33	-0.04667		--
	2560.29	1.0769	2669.87	1.58631		2562.53	1.03484			2562.53	-0.06988		--
	2560.49	1.05951
	2560.7	1.07744
	2560.9	1.09584
	2561.11	1.10075
	2561.31	1.09985
	2561.51	1.11196
	2561.72	1.1387
	2561.92	1.13718
	2562.13	1.12766
	2562.33	1.14327
	2562.54	1.15803
	2562.74	1.15469
	2562.95	1.18789
	2563.15	1.17944
	2563.36	1.18389
	2563.56	1.18774
	2563.77	1.2088
	2563.97	1.23254
	2564.18	1.23163
	2564.38	1.23423
	2564.59	1.24485
	2564.79	1.25763
	2565	1.24095
	2565.21	1.27904
	2565.41	1.29052
	2565.62	1.26965
	2565.82	1.28823
	2566.03	1.29899
	2566.23	1.31349
	2566.44	1.31407
	2566.65	1.30842
	2566.85	1.29967
	2567.06	1.32239
	2567.26	1.32124
	2567.47	1.33027
	2567.68	1.35647
	2567.88	1.35498
	2568.09	1.35159
	2568.3	1.34556
	2568.5	1.37114
	2568.71	1.35765
	2568.92	1.36182
	2569.12	1.35381
	2569.33	1.34332
	2569.54	1.37628
	2569.74	1.35754
	2569.95	1.36469
	2570.16	1.3534
	2570.36	1.36584
	2570.57	1.35534

## Sheet: Figure 2d
	Data for Fig. 2d. | X-band EPR spectra recorded at 10 K before irradiation (1), after 405 nm irradiation (2; multiplied by a factor of 20) and after thermal relaxation (1)
	1		2		1 relaxed by heating to RT
	B	intensity	B	intensity	B	intensity
	mT	a.u.	mT	a.u.	mT	a.u.
	5	6.9319	5	6.85488	5	6.62382
	5.19534	7.00893	5.19534	6.70084	5.19534	6.62382
	5.39067	6.9319	5.39067	6.77786	5.39067	6.62382
	5.58601	7.00893	5.58601	6.9319	5.58601	6.70084
	5.78135	7.00893	5.78135	6.85488	5.78135	6.70084
	5.97668	7.00893	5.97668	6.85488	5.97668	6.62382
	6.17202	7.00893	6.17202	6.85488	6.17202	6.62382
	6.36735	6.9319	6.36735	6.9319	6.36735	6.62382
	6.56269	6.9319	6.56269	6.9319	6.56269	6.62382
	6.75803	6.9319	6.75803	6.9319	6.75803	6.70084
	6.95336	7.00893	6.95336	7.00893	6.95336	6.62382
	7.1487	7.00893	7.1487	6.9319	7.1487	6.62382
	7.34404	6.9319	7.34404	7.00893	7.34404	6.77786
	7.53937	6.9319	7.53937	7.08595	7.53937	6.70084
	7.73471	6.9319	7.73471	7.08595	7.73471	6.70084
	7.93005	7.00893	7.93005	7.00893	7.93005	6.70084
	8.12538	7.00893	8.12538	7.00893	8.12538	6.70084
	8.32072	7.08595	8.32072	7.00893	8.32072	6.70084
	8.51605	7.08595	8.51605	7.08595	8.51605	6.62382
	8.71139	7.08595	8.71139	7.08595	8.71139	6.70084
	8.90673	7.08595	8.90673	7.08595	8.90673	6.70084
	9.10206	7.00893	9.10206	7.08595	9.10206	6.77786
	9.2974	6.9319	9.2974	7.16297	9.2974	6.62382
	9.49274	7.00893	9.49274	7.16297	9.49274	6.70084
	9.68807	6.9319	9.68807	7.16297	9.68807	6.70084
	9.88341	7.00893	9.88341	7.16297	9.88341	6.62382
	10.0787	7.00893	10.0787	7.23999	10.0787	6.70084
	10.2741	6.85488	10.2741	7.23999	10.2741	6.70084
	10.4694	6.85488	10.4694	7.23999	10.4694	6.70084
	10.6647	6.9319	10.6647	7.23999	10.6647	6.70084
	10.8601	6.9319	10.8601	7.31701	10.8601	6.62382
	11.0554	6.85488	11.0554	7.31701	11.0554	6.62382
	11.2508	6.9319	11.2508	7.31701	11.2508	6.70084
	11.4461	6.85488	11.4461	7.31701	11.4461	6.70084
	11.6414	6.85488	11.6414	7.39403	11.6414	6.70084
	11.8368	7.00893	11.8368	7.39403	11.8368	6.62382
	12.0321	6.85488	12.0321	7.47105	12.0321	6.62382
	12.2274	6.9319	12.2274	7.39403	12.2274	6.62382
	12.4228	6.9319	12.4228	7.39403	12.4228	6.70084
	12.6181	7.00893	12.6181	7.39403	12.6181	6.62382
	12.8134	6.9319	12.8134	7.39403	12.8134	6.5468
	13.0088	7.00893	13.0088	7.47105	13.0088	6.62382
	13.2041	6.85488	13.2041	7.47105	13.2041	6.70084
	13.3995	6.9319	13.3995	7.54807	13.3995	6.70084
	13.5948	7.00893	13.5948	7.47105	13.5948	6.70084
	13.7901	6.85488	13.7901	7.54807	13.7901	6.70084
	13.9855	6.9319	13.9855	7.54807	13.9855	6.77786
	14.1808	6.9319	14.1808	7.62509	14.1808	6.70084
	14.3762	6.9319	14.3762	7.54807	14.3762	6.70084
	14.5715	7.00893	14.5715	7.62509	14.5715	6.70084
	14.7668	7.00893	14.7668	7.70212	14.7668	6.62382
	14.9621	7.08595	14.9621	7.70212	14.9621	6.70084
	15.1575	7.00893	15.1575	7.70212	15.1575	6.62382
	15.3528	7.00893	15.3528	7.70212	15.3528	6.70084
	15.5482	7.00893	15.5482	7.77914	15.5482	6.70084
	15.7435	6.9319	15.7435	7.70212	15.7435	6.70084
	15.9388	7.00893	15.9388	7.70212	15.9388	6.62382
	16.1342	7.00893	16.1342	7.77914	16.1342	6.70084
	16.3295	7.00893	16.3295	7.77914	16.3295	6.62382
	16.5248	7.00893	16.5248	7.77914	16.5248	6.62382
	16.7202	7.00893	16.7202	7.85616	16.7202	6.70084
	16.9155	7.08595	16.9155	7.85616	16.9155	6.62382
	17.1108	7.00893	17.1108	7.77914	17.1108	6.62382
	17.3062	7.00893	17.3062	7.93318	17.3062	6.62382
	17.5015	7.08595	17.5015	7.85616	17.5015	6.70084
	17.6969	7.00893	17.6969	7.93318	17.6969	6.70084
	17.8922	7.00893	17.8922	7.93318	17.8922	6.70084
	18.0875	7.00893	18.0875	7.93318	18.0875	6.70084
	18.2829	7.00893	18.2829	8.0102	18.2829	6.70084
	18.4782	6.9319	18.4782	7.93318	18.4782	6.70084
	18.6735	6.9319	18.6735	8.0102	18.6735	6.62382
	18.8689	7.08595	18.8689	8.0102	18.8689	6.70084
	19.0642	7.00893	19.0642	8.08722	19.0642	6.62382
	19.2596	6.9319	19.2596	8.08722	19.2596	6.70084
	19.4549	7.00893	19.4549	8.08722	19.4549	6.77786
	19.6502	7.08595	19.6502	8.08722	19.6502	6.62382
	19.8456	7.00893	19.8456	8.16424	19.8456	6.77786
	20.0409	7.00893	20.0409	8.08722	20.0409	6.62382
	20.2362	7.08595	20.2362	8.24126	20.2362	6.5468
	20.4316	7.00893	20.4316	8.16424	20.4316	6.5468
	20.6269	7.08595	20.6269	8.16424	20.6269	6.70084
	20.8222	7.00893	20.8222	8.24126	20.8222	6.70084
	21.0176	7.00893	21.0176	8.24126	21.0176	6.70084
	21.2129	7.00893	21.2129	8.31829	21.2129	6.70084
	21.4082	7.00893	21.4082	8.24126	21.4082	6.62382
	21.6036	7.00893	21.6036	8.39531	21.6036	6.70084
	21.7989	7.00893	21.7989	8.39531	21.7989	6.70084
	21.9943	7.00893	21.9943	8.39531	21.9943	6.70084
	22.1896	7.00893	22.1896	8.39531	22.1896	6.62382
	22.3849	7.00893	22.3849	8.47233	22.3849	6.70084
	22.5803	7.00893	22.5803	8.47233	22.5803	6.62382
	22.7756	7.00893	22.7756	8.47233	22.7756	6.70084
	22.9709	7.00893	22.9709	8.39531	22.9709	6.70084
	23.1663	7.00893	23.1663	8.54935	23.1663	6.70084
	23.3616	7.00893	23.3616	8.47233	23.3616	6.77786
	23.557	7.00893	23.557	8.54935	23.557	6.77786
	23.7523	7.00893	23.7523	8.54935	23.7523	6.77786
	23.9476	7.00893	23.9476	8.62637	23.9476	6.77786
	24.143	7.08595	24.143	8.54935	24.143	6.77786
	24.3383	7.08595	24.3383	8.62637	24.3383	6.70084
	24.5336	7.08595	24.5336	8.62637	24.5336	6.62382
	24.729	7.08595	24.729	8.62637	24.729	6.62382
	24.9243	7.00893	24.9243	8.62637	24.9243	6.62382
	25.1196	7.00893	25.1196	8.62637	25.1196	6.77786
	25.315	7.08595	25.315	8.70339	25.315	6.77786
	25.5103	7.08595	25.5103	8.70339	25.5103	6.77786
	25.7056	7.00893	25.7056	8.70339	25.7056	6.70084
	25.901	7.00893	25.901	8.78041	25.901	6.77786
	26.0963	7.00893	26.0963	8.78041	26.0963	6.77786
	26.2917	7.08595	26.2917	8.70339	26.2917	6.77786
	26.487	6.9319	26.487	8.70339	26.487	6.77786
	26.6823	7.00893	26.6823	8.78041	26.6823	6.77786
	26.8777	7.08595	26.8777	8.78041	26.8777	6.77786
	27.073	7.00893	27.073	8.78041	27.073	6.70084
	27.2683	7.00893	27.2683	8.93445	27.2683	6.70084
	27.4637	7.00893	27.4637	8.85743	27.4637	6.62382
	27.659	7.08595	27.659	8.85743	27.659	6.77786
	27.8544	7.08595	27.8544	9.01148	27.8544	6.77786
	28.0497	7.08595	28.0497	8.93445	28.0497	6.77786
	28.245	7.08595	28.245	8.85743	28.245	6.70084
	28.4404	7.08595	28.4404	9.01148	28.4404	6.62382
	28.6357	7.08595	28.6357	9.01148	28.6357	6.62382
	28.831	7.00893	28.831	9.0885	28.831	6.70084
	29.0264	7.08595	29.0264	9.01148	29.0264	6.70084
	29.2217	7.00893	29.2217	9.0885	29.2217	6.70084
	29.417	7.00893	29.417	9.16552	29.417	6.77786
	29.6124	7.00893	29.6124	9.0885	29.6124	6.70084
	29.8077	7.08595	29.8077	9.16552	29.8077	6.70084
	30.0031	7.08595	30.0031	9.16552	30.0031	6.85488
	30.1984	7.00893	30.1984	9.0885	30.1984	6.77786
	30.3937	7.00893	30.3937	9.16552	30.3937	6.77786
	30.5891	7.00893	30.5891	9.16552	30.5891	6.77786
	30.7844	7.00893	30.7844	9.31956	30.7844	6.77786
	30.9797	7.00893	30.9797	9.24254	30.9797	6.85488
	31.1751	7.00893	31.1751	9.24254	31.1751	6.77786
	31.3704	7.08595	31.3704	9.24254	31.3704	6.85488
	31.5657	7.08595	31.5657	9.31956	31.5657	6.77786
	31.7611	7.00893	31.7611	9.24254	31.7611	6.85488
	31.9564	7.00893	31.9564	9.31956	31.9564	6.85488
	32.1517	7.00893	32.1517	9.31956	32.1517	6.85488
	32.3471	7.00893	32.3471	9.31956	32.3471	6.70084
	32.5424	7.08595	32.5424	9.4736	32.5424	6.77786
	32.7378	7.08595	32.7378	9.31956	32.7378	6.9319
	32.9331	7.08595	32.9331	9.31956	32.9331	6.77786
	33.1284	6.9319	33.1284	9.31956	33.1284	6.70084
	33.3238	7.00893	33.3238	9.4736	33.3238	6.85488
	33.5191	6.9319	33.5191	9.55062	33.5191	6.77786
	33.7144	7.00893	33.7144	9.4736	33.7144	6.85488
	33.9098	6.9319	33.9098	9.4736	33.9098	6.77786
	34.1051	6.9319	34.1051	9.55062	34.1051	6.85488
	34.3004	7.00893	34.3004	9.55062	34.3004	6.85488
	34.4958	7.08595	34.4958	9.55062	34.4958	6.77786
	34.6911	7.00893	34.6911	9.55062	34.6911	6.77786
	34.8865	7.00893	34.8865	9.55062	34.8865	6.85488
	35.0818	7.08595	35.0818	9.62765	35.0818	6.77786
	35.2771	7.08595	35.2771	9.70467	35.2771	6.85488
	35.4725	7.00893	35.4725	9.62765	35.4725	6.70084
	35.6678	7.08595	35.6678	9.62765	35.6678	6.62382
	35.8631	7.00893	35.8631	9.70467	35.8631	6.62382
	36.0585	7.00893	36.0585	9.78169	36.0585	6.70084
	36.2538	7.00893	36.2538	9.78169	36.2538	6.70084
	36.4492	7.00893	36.4492	9.78169	36.4492	6.70084
	36.6445	7.00893	36.6445	9.78169	36.6445	6.70084
	36.8398	7.00893	36.8398	9.85871	36.8398	6.62382
	37.0352	7.00893	37.0352	9.78169	37.0352	6.62382
	37.2305	6.9319	37.2305	9.85871	37.2305	6.70084
	37.4258	7.00893	37.4258	9.85871	37.4258	6.70084
	37.6212	7.00893	37.6212	9.85871	37.6212	6.70084
	37.8165	7.00893	37.8165	9.93573	37.8165	6.62382
	38.0118	7.00893	38.0118	9.93573	38.0118	6.70084
	38.2072	7.00893	38.2072	9.93573	38.2072	6.70084
	38.4025	7.08595	38.4025	9.93573	38.4025	6.70084
	38.5979	7.08595	38.5979	9.93573	38.5979	6.70084
	38.7932	7.00893	38.7932	10.0898	38.7932	6.70084
	38.9885	7.00893	38.9885	10.0128	38.9885	6.70084
	39.1839	7.00893	39.1839	10.0898	39.1839	6.70084
	39.3792	7.00893	39.3792	10.0898	39.3792	6.70084
	39.5745	7.00893	39.5745	10.0898	39.5745	6.70084
	39.7699	7.08595	39.7699	10.1668	39.7699	6.70084
	39.9652	6.9319	39.9652	10.1668	39.9652	6.62382
	40.1605	7.00893	40.1605	10.1668	40.1605	6.62382
	40.3559	7.00893	40.3559	10.1668	40.3559	6.70084
	40.5512	7.00893	40.5512	10.1668	40.5512	6.62382
	40.7465	6.9319	40.7465	10.2438	40.7465	6.77786
	40.9419	6.9319	40.9419	10.1668	40.9419	6.70084
	41.1372	7.00893	41.1372	10.1668	41.1372	6.77786
	41.3326	7.00893	41.3326	10.1668	41.3326	6.70084
	41.5279	6.9319	41.5279	10.3208	41.5279	6.70084
	41.7232	7.00893	41.7232	10.1668	41.7232	6.62382
	41.9186	6.85488	41.9186	10.1668	41.9186	6.70084
	42.1139	6.85488	42.1139	10.3208	42.1139	6.62382
	42.3092	6.9319	42.3092	10.3208	42.3092	6.70084
	42.5046	7.08595	42.5046	10.3208	42.5046	6.62382
	42.6999	6.9319	42.6999	10.3979	42.6999	6.70084
	42.8952	6.9319	42.8952	10.3208	42.8952	6.70084
	43.0906	7.00893	43.0906	10.3979	43.0906	6.5468
	43.2859	6.9319	43.2859	10.3208	43.2859	6.70084
	43.4813	7.00893	43.4813	10.3979	43.4813	6.70084
	43.6766	6.9319	43.6766	10.4749	43.6766	6.62382
	43.8719	6.85488	43.8719	10.3979	43.8719	6.62382
	44.0673	6.9319	44.0673	10.4749	44.0673	6.70084
	44.2626	6.9319	44.2626	10.4749	44.2626	6.62382
	44.4579	6.9319	44.4579	10.4749	44.4579	6.70084
	44.6533	6.85488	44.6533	10.4749	44.6533	6.62382
	44.8486	7.00893	44.8486	10.4749	44.8486	6.62382
	45.044	7.00893	45.044	10.4749	45.044	6.62382
	45.2393	7.00893	45.2393	10.6289	45.2393	6.62382
	45.4346	6.9319	45.4346	10.5519	45.4346	6.5468
	45.63	7.00893	45.63	10.5519	45.63	6.5468
	45.8253	7.00893	45.8253	10.6289	45.8253	6.62382
	46.0206	6.9319	46.0206	10.6289	46.0206	6.5468
	46.216	6.9319	46.216	10.5519	46.216	6.62382
	46.4113	7.00893	46.4113	10.7059	46.4113	6.62382
	46.6066	6.9319	46.6066	10.7059	46.6066	6.62382
	46.802	6.9319	46.802	10.7059	46.802	6.62382
	46.9973	7.00893	46.9973	10.6289	46.9973	6.5468
	47.1927	6.9319	47.1927	10.5519	47.1927	6.5468
	47.388	6.9319	47.388	10.7059	47.388	6.5468
	47.5833	6.9319	47.5833	10.7059	47.5833	6.62382
	47.7787	6.85488	47.7787	10.7059	47.7787	6.62382
	47.974	7.00893	47.974	10.783	47.974	6.5468
	48.1693	6.9319	48.1693	10.783	48.1693	6.5468
	48.3647	6.9319	48.3647	10.783	48.3647	6.62382
	48.56	7.00893	48.56	10.86	48.56	6.62382
	48.7553	7.00893	48.7553	10.937	48.7553	6.70084
	48.9507	7.00893	48.9507	10.86	48.9507	6.62382
	49.146	7.00893	49.146	10.937	49.146	6.5468
	49.3413	6.85488	49.3413	10.86	49.3413	6.46978
	49.5367	6.9319	49.5367	11.014	49.5367	6.46978
	49.732	6.9319	49.732	10.937	49.732	6.46978
	49.9274	7.00893	49.9274	10.937	49.9274	6.62382
	50.1227	7.00893	50.1227	11.014	50.1227	6.5468
	50.318	6.9319	50.318	11.014	50.318	6.62382
	50.5134	6.9319	50.5134	11.091	50.5134	6.62382
	50.7087	7.00893	50.7087	11.091	50.7087	6.62382
	50.904	6.85488	50.904	11.091	50.904	6.62382
	51.0994	6.9319	51.0994	11.1681	51.0994	6.62382
	51.2947	6.9319	51.2947	11.1681	51.2947	6.70084
	51.49	7.00893	51.49	11.091	51.49	6.70084
	51.6854	6.9319	51.6854	11.1681	51.6854	6.62382
	51.8807	7.00893	51.8807	11.1681	51.8807	6.62382
	52.0761	7.00893	52.0761	11.2451	52.0761	6.70084
	52.2714	6.9319	52.2714	11.1681	52.2714	6.62382
	52.4667	6.9319	52.4667	11.1681	52.4667	6.62382
	52.6621	7.00893	52.6621	11.2451	52.6621	6.62382
	52.8574	6.9319	52.8574	11.3221	52.8574	6.70084
	53.0527	6.9319	53.0527	11.3221	53.0527	6.62382
	53.2481	6.9319	53.2481	11.2451	53.2481	6.5468
	53.4434	6.9319	53.4434	11.3991	53.4434	6.5468
	53.6388	6.9319	53.6388	11.3221	53.6388	6.62382
	53.8341	7.00893	53.8341	11.4762	53.8341	6.62382
	54.0294	6.9319	54.0294	11.3991	54.0294	6.62382
	54.2248	7.08595	54.2248	11.4762	54.2248	6.70084
	54.4201	7.00893	54.4201	11.4762	54.4201	6.77786
	54.6154	7.00893	54.6154	11.3991	54.6154	6.62382
	54.8108	7.00893	54.8108	11.3991	54.8108	6.5468
	55.0061	7.00893	55.0061	11.5532	55.0061	6.5468
	55.2014	6.9319	55.2014	11.4762	55.2014	6.62382
	55.3968	6.9319	55.3968	11.5532	55.3968	6.5468
	55.5921	7.00893	55.5921	11.5532	55.5921	6.5468
	55.7874	7.00893	55.7874	11.7072	55.7874	6.62382
	55.9828	6.9319	55.9828	11.7072	55.9828	6.62382
	56.1781	7.00893	56.1781	11.7072	56.1781	6.62382
	56.3735	7.00893	56.3735	11.7072	56.3735	6.5468
	56.5688	7.00893	56.5688	11.7072	56.5688	6.62382
	56.7641	6.9319	56.7641	11.6302	56.7641	6.62382
	56.9595	7.00893	56.9595	11.6302	56.9595	6.62382
	57.1548	6.9319	57.1548	11.7072	57.1548	6.62382
	57.3501	7.00893	57.3501	11.7842	57.3501	6.5468
	57.5455	7.00893	57.5455	11.7072	57.5455	6.5468
	57.7408	7.00893	57.7408	11.8613	57.7408	6.46978
	57.9361	7.00893	57.9361	11.7842	57.9361	6.5468
	58.1315	7.00893	58.1315	11.8613	58.1315	6.62382
	58.3268	7.00893	58.3268	11.9383	58.3268	6.5468
	58.5222	7.00893	58.5222	11.7842	58.5222	6.5468
	58.7175	7.08595	58.7175	11.9383	58.7175	6.70084
	58.9128	6.9319	58.9128	11.8613	58.9128	6.70084
	59.1082	7.00893	59.1082	11.9383	59.1082	6.62382
	59.3035	6.9319	59.3035	11.9383	59.3035	6.62382
	59.4988	6.9319	59.4988	11.9383	59.4988	6.5468
	59.6942	7.08595	59.6942	11.9383	59.6942	6.62382
	59.8895	6.9319	59.8895	11.9383	59.8895	6.62382
	60.0849	7.00893	60.0849	12.0153	60.0849	6.62382
	60.2802	7.00893	60.2802	12.0153	60.2802	6.5468
	60.4755	6.9319	60.4755	12.0153	60.4755	6.5468
	60.6709	6.9319	60.6709	12.0153	60.6709	6.5468
	60.8662	6.9319	60.8662	12.0923	60.8662	6.5468
	61.0615	7.00893	61.0615	12.1693	61.0615	6.5468
	61.2569	7.00893	61.2569	12.2464	61.2569	6.5468
	61.4522	6.85488	61.4522	12.1693	61.4522	6.62382
	61.6475	6.9319	61.6475	12.2464	61.6475	6.5468
	61.8429	6.9319	61.8429	12.1693	61.8429	6.62382
	62.0382	7.00893	62.0382	12.1693	62.0382	6.70084
	62.2336	7.00893	62.2336	12.3234	62.2336	6.62382
	62.4289	6.9319	62.4289	12.2464	62.4289	6.62382
	62.6242	6.9319	62.6242	12.2464	62.6242	6.62382
	62.8196	6.9319	62.8196	12.3234	62.8196	6.62382
	63.0149	6.9319	63.0149	12.4004	63.0149	6.62382
	63.2102	7.00893	63.2102	12.4004	63.2102	6.70084
	63.4056	7.08595	63.4056	12.4004	63.4056	6.62382
	63.6009	7.08595	63.6009	12.4004	63.6009	6.5468
	63.7962	7.00893	63.7962	12.4004	63.7962	6.5468
	63.9916	7.00893	63.9916	12.4004	63.9916	6.62382
	64.1869	6.9319	64.1869	12.4774	64.1869	6.70084
	64.3822	6.9319	64.3822	12.4774	64.3822	6.5468
	64.5776	6.85488	64.5776	12.4774	64.5776	6.62382
	64.7729	6.9319	64.7729	12.5544	64.7729	6.46978
	64.9683	6.9319	64.9683	12.4774	64.9683	6.62382
	65.1636	7.00893	65.1636	12.4774	65.1636	6.62382
	65.3589	7.08595	65.3589	12.5544	65.3589	6.62382
	65.5543	7.08595	65.5543	12.4774	65.5543	6.70084
	65.7496	7.08595	65.7496	12.4774	65.7496	6.70084
	65.9449	7.00893	65.9449	12.4774	65.9449	6.70084
	66.1403	7.00893	66.1403	12.5544	66.1403	6.5468
	66.3356	7.00893	66.3356	12.5544	66.3356	6.5468
	66.531	7.00893	66.531	12.6315	66.531	6.5468
	66.7263	7.08595	66.7263	12.6315	66.7263	6.5468
	66.9216	7.00893	66.9216	12.7085	66.9216	6.5468
	67.117	7.08595	67.117	12.7085	67.117	6.62382
	67.3123	7.08595	67.3123	12.7085	67.3123	6.5468
	67.5076	7.08595	67.5076	12.7085	67.5076	6.70084
	67.703	6.9319	67.703	12.7855	67.703	6.70084
	67.8983	6.9319	67.8983	12.7855	67.8983	6.62382
	68.0936	7.00893	68.0936	12.7855	68.0936	6.62382
	68.289	7.00893	68.289	12.8625	68.289	6.5468
	68.4843	6.9319	68.4843	12.8625	68.4843	6.62382
	68.6796	7.00893	68.6796	12.9396	68.6796	6.5468
	68.875	7.00893	68.875	12.8625	68.875	6.62382
	69.0703	7.00893	69.0703	13.0936	69.0703	6.5468
	69.2657	7.00893	69.2657	13.0936	69.2657	6.70084
	69.461	7.00893	69.461	13.0166	69.461	6.62382
	69.6563	7.00893	69.6563	13.0936	69.6563	6.62382
	69.8517	7.00893	69.8517	13.1706	69.8517	6.62382
	70.047	7.08595	70.047	13.0936	70.047	6.5468
	70.2423	7.00893	70.2423	13.0936	70.2423	6.5468
	70.4377	7.08595	70.4377	13.0936	70.4377	6.62382
	70.633	7.00893	70.633	13.1706	70.633	6.5468
	70.8284	7.08595	70.8284	13.2476	70.8284	6.5468
	71.0237	6.9319	71.0237	13.2476	71.0237	6.62382
	71.219	6.9319	71.219	13.3247	71.219	6.46978
	71.4144	7.00893	71.4144	13.2476	71.4144	6.62382
	71.6097	7.00893	71.6097	13.2476	71.6097	6.5468
	71.805	7.08595	71.805	13.3247	71.805	6.62382
	72.0004	7.08595	72.0004	13.3247	72.0004	6.62382
	72.1957	7.16297	72.1957	13.2476	72.1957	6.62382
	72.391	7.08595	72.391	13.3247	72.391	6.62382
	72.5864	7.08595	72.5864	13.3247	72.5864	6.62382
	72.7817	7.08595	72.7817	13.4017	72.7817	6.62382
	72.9771	7.08595	72.9771	13.4787	72.9771	6.62382
	73.1724	7.08595	73.1724	13.4787	73.1724	6.62382
	73.3677	7.00893	73.3677	13.4787	73.3677	6.62382
	73.5631	7.16297	73.5631	13.4017	73.5631	6.5468
	73.7584	7.08595	73.7584	13.5557	73.7584	6.46978
	73.9537	7.08595	73.9537	13.4787	73.9537	6.5468
	74.1491	7.16297	74.1491	13.4787	74.1491	6.5468
	74.3444	7.08595	74.3444	13.4787	74.3444	6.62382
	74.5397	7.00893	74.5397	13.5557	74.5397	6.5468
	74.7351	7.00893	74.7351	13.5557	74.7351	6.5468
	74.9304	7.00893	74.9304	13.6327	74.9304	6.5468
	75.1257	7.08595	75.1257	13.5557	75.1257	6.46978
	75.3211	7.08595	75.3211	13.6327	75.3211	6.5468
	75.5164	7.08595	75.5164	13.7098	75.5164	6.46978
	75.7118	7.00893	75.7118	13.6327	75.7118	6.46978
	75.9071	7.00893	75.9071	13.7098	75.9071	6.62382
	76.1024	6.9319	76.1024	13.7868	76.1024	6.62382
	76.2978	6.85488	76.2978	13.8638	76.2978	6.5468
	76.4931	6.85488	76.4931	13.7868	76.4931	6.5468
	76.6884	6.85488	76.6884	13.8638	76.6884	6.62382
	76.8838	6.9319	76.8838	13.9408	76.8838	6.5468
	77.0791	6.85488	77.0791	13.7868	77.0791	6.5468
	77.2745	6.9319	77.2745	13.8638	77.2745	6.5468
	77.4698	6.9319	77.4698	13.9408	77.4698	6.5468
	77.6651	6.9319	77.6651	13.9408	77.6651	6.46978
	77.8605	6.9319	77.8605	13.9408	77.8605	6.5468
	78.0558	7.00893	78.0558	13.9408	78.0558	6.62382
	78.2511	7.00893	78.2511	14.0949	78.2511	6.46978
	78.4465	7.08595	78.4465	14.0178	78.4465	6.46978
	78.6418	7.08595	78.6418	13.9408	78.6418	6.5468
	78.8371	7.16297	78.8371	13.9408	78.8371	6.5468
	79.0325	7.08595	79.0325	14.0949	79.0325	6.46978
	79.2278	7.08595	79.2278	14.0949	79.2278	6.62382
	79.4232	6.9319	79.4232	14.2489	79.4232	6.46978
	79.6185	6.9319	79.6185	14.1719	79.6185	6.46978
	79.8138	6.9319	79.8138	14.1719	79.8138	6.5468
	80.0092	6.9319	80.0092	14.1719	80.0092	6.5468
	80.2045	6.9319	80.2045	14.2489	80.2045	6.46978
	80.3998	7.00893	80.3998	14.2489	80.3998	6.46978
	80.5952	7.00893	80.5952	14.2489	80.5952	6.62382
	80.7905	7.08595	80.7905	14.2489	80.7905	6.46978
	80.9858	7.08595	80.9858	14.403	80.9858	6.62382
	81.1812	7.00893	81.1812	14.3259	81.1812	6.5468
	81.3765	7.00893	81.3765	14.3259	81.3765	6.62382
	81.5718	7.00893	81.5718	14.2489	81.5718	6.5468
	81.7672	7.00893	81.7672	14.3259	81.7672	6.62382
	81.9625	7.08595	81.9625	14.48	81.9625	6.62382
	82.1579	7.00893	82.1579	14.48	82.1579	6.5468
	82.3532	6.9319	82.3532	14.403	82.3532	6.5468
	82.5485	6.9319	82.5485	14.403	82.5485	6.62382
	82.7439	7.00893	82.7439	14.48	82.7439	6.5468
	82.9392	6.9319	82.9392	14.634	82.9392	6.5468
	83.1345	6.9319	83.1345	14.557	83.1345	6.5468
	83.3299	6.9319	83.3299	14.48	83.3299	6.5468
	83.5252	6.9319	83.5252	14.557	83.5252	6.5468
	83.7206	6.9319	83.7206	14.634	83.7206	6.62382
	83.9159	7.00893	83.9159	14.711	83.9159	6.62382
	84.1112	7.08595	84.1112	14.7881	84.1112	6.5468
	84.3066	7.00893	84.3066	14.711	84.3066	6.70084
	84.5019	7.16297	84.5019	14.634	84.5019	6.5468
	84.6972	7.00893	84.6972	14.634	84.6972	6.5468
	84.8926	7.08595	84.8926	14.711	84.8926	6.39276
	85.0879	7.08595	85.0879	14.711	85.0879	6.5468
	85.2832	7.08595	85.2832	14.7881	85.2832	6.5468
	85.4786	7.00893	85.4786	14.7881	85.4786	6.62382
	85.6739	6.9319	85.6739	14.7881	85.6739	6.5468
	85.8692	7.00893	85.8692	14.8651	85.8692	6.5468
	86.0646	7.08595	86.0646	14.7881	86.0646	6.5468
	86.2599	7.08595	86.2599	14.8651	86.2599	6.62382
	86.4553	7.08595	86.4553	14.8651	86.4553	6.5468
	86.6506	7.00893	86.6506	14.8651	86.6506	6.62382
	86.8459	7.00893	86.8459	14.9421	86.8459	6.62382
	87.0413	7.16297	87.0413	14.9421	87.0413	6.46978
	87.2366	7.08595	87.2366	14.9421	87.2366	6.46978
	87.4319	6.9319	87.4319	15.0191	87.4319	6.62382
	87.6273	7.08595	87.6273	15.0191	87.6273	6.62382
	87.8226	7.16297	87.8226	15.0961	87.8226	6.70084
	88.0179	7.16297	88.0179	14.9421	88.0179	6.62382
	88.2133	7.08595	88.2133	15.0191	88.2133	6.62382
	88.4086	7.16297	88.4086	15.0191	88.4086	6.5468
	88.604	7.23999	88.604	15.0191	88.604	6.5468
	88.7993	7.16297	88.7993	15.0191	88.7993	6.5468
	88.9946	7.16297	88.9946	15.0961	88.9946	6.46978
	89.19	7.08595	89.19	15.0961	89.19	6.62382
	89.3853	7.16297	89.3853	15.0961	89.3853	6.62382
	89.5806	7.08595	89.5806	15.1732	89.5806	6.5468
	89.776	7.08595	89.776	15.1732	89.776	6.5468
	89.9713	7.08595	89.9713	15.2502	89.9713	6.5468
	90.1667	7.08595	90.1667	15.2502	90.1667	6.62382
	90.362	7.00893	90.362	15.3272	90.362	6.5468
	90.5573	7.00893	90.5573	15.2502	90.5573	6.62382
	90.7527	7.00893	90.7527	15.2502	90.7527	6.70084
	90.948	7.16297	90.948	15.2502	90.948	6.62382
	91.1433	7.08595	91.1433	15.3272	91.1433	6.62382
	91.3387	7.08595	91.3387	15.3272	91.3387	6.62382
	91.534	7.08595	91.534	15.4042	91.534	6.62382
	91.7293	7.08595	91.7293	15.4812	91.7293	6.62382
	91.9247	7.00893	91.9247	15.4042	91.9247	6.62382
	92.12	7.08595	92.12	15.4042	92.12	6.62382
	92.3153	7.08595	92.3153	15.4812	92.3153	6.70084
	92.5107	7.08595	92.5107	15.5583	92.5107	6.5468
	92.706	7.08595	92.706	15.5583	92.706	6.62382
	92.9014	7.08595	92.9014	15.5583	92.9014	6.62382
	93.0967	7.08595	93.0967	15.4812	93.0967	6.62382
	93.292	7.08595	93.292	15.5583	93.292	6.62382
	93.4874	7.00893	93.4874	15.5583	93.4874	6.5468
	93.6827	7.00893	93.6827	15.5583	93.6827	6.5468
	93.878	7.00893	93.878	15.6353	93.878	6.5468
	94.0734	7.08595	94.0734	15.7123	94.0734	6.70084
	94.2687	7.00893	94.2687	15.7123	94.2687	6.62382
	94.4641	6.9319	94.4641	15.7123	94.4641	6.77786
	94.6594	7.00893	94.6594	15.7893	94.6594	6.70084
	94.8547	7.08595	94.8547	15.7893	94.8547	6.70084
	95.0501	7.08595	95.0501	15.8664	95.0501	6.70084
	95.2454	7.08595	95.2454	15.9434	95.2454	6.70084
	95.4407	7.00893	95.4407	15.9434	95.4407	6.62382
	95.6361	6.9319	95.6361	15.8664	95.6361	6.62382
	95.8314	6.9319	95.8314	15.8664	95.8314	6.62382
	96.0267	6.9319	96.0267	15.9434	96.0267	6.62382
	96.2221	7.00893	96.2221	16.0974	96.2221	6.5468
	96.4174	7.08595	96.4174	16.1744	96.4174	6.62382
	96.6128	7.08595	96.6128	16.0204	96.6128	6.5468
	96.8081	7.00893	96.8081	16.0974	96.8081	6.62382
	97.0034	7.00893	97.0034	16.1744	97.0034	6.62382
	97.1988	7.08595	97.1988	16.1744	97.1988	6.62382
	97.3941	7.00893	97.3941	16.1744	97.3941	6.62382
	97.5894	7.00893	97.5894	16.0974	97.5894	6.70084
	97.7848	6.9319	97.7848	16.1744	97.7848	6.5468
	97.9801	6.9319	97.9801	16.2515	97.9801	6.5468
	98.1754	7.00893	98.1754	16.1744	98.1754	6.62382
	98.3708	7.00893	98.3708	16.2515	98.3708	6.62382
	98.5661	7.08595	98.5661	16.3285	98.5661	6.70084
	98.7614	7.08595	98.7614	16.2515	98.7614	6.62382
	98.9568	7.00893	98.9568	16.2515	98.9568	6.62382
	99.1521	7.08595	99.1521	16.2515	99.1521	6.70084
	99.3475	7.08595	99.3475	16.2515	99.3475	6.46978
	99.5428	7.00893	99.5428	16.2515	99.5428	6.62382
	99.7381	7.08595	99.7381	16.4055	99.7381	6.70084
	99.9335	7.00893	99.9335	16.4055	99.9335	6.70084
	100.129	7.00893	100.129	16.4055	100.129	6.62382
	100.324	6.9319	100.324	16.3285	100.324	6.62382
	100.519	6.9319	100.519	16.3285	100.519	6.70084
	100.715	6.9319	100.715	16.4825	100.715	6.70084
	100.91	7.08595	100.91	16.4055	100.91	6.70084
	101.105	7.00893	101.105	16.4825	101.105	6.70084
	101.301	7.00893	101.301	16.5596	101.301	6.70084
	101.496	6.9319	101.496	16.5596	101.496	6.62382
	101.691	7.00893	101.691	16.6366	101.691	6.62382
	101.887	7.00893	101.887	16.7136	101.887	6.70084
	102.082	7.08595	102.082	16.6366	102.082	6.70084
	102.278	7.08595	102.278	16.6366	102.278	6.70084
	102.473	7.00893	102.473	16.7136	102.473	6.70084
	102.668	7.00893	102.668	16.7136	102.668	6.70084
	102.864	7.08595	102.864	16.7136	102.864	6.62382
	103.059	7.00893	103.059	16.7906	103.059	6.70084
	103.254	6.9319	103.254	16.7906	103.254	6.70084
	103.45	6.9319	103.45	16.7906	103.45	6.62382
	103.645	7.00893	103.645	16.7136	103.645	6.70084
	103.84	7.00893	103.84	16.7906	103.84	6.5468
	104.036	6.9319	104.036	16.7136	104.036	6.62382
	104.231	7.00893	104.231	16.8676	104.231	6.70084
	104.426	6.9319	104.426	16.8676	104.426	6.62382
	104.622	6.9319	104.622	16.8676	104.622	6.62382
	104.817	7.00893	104.817	16.8676	104.817	6.62382
	105.012	7.08595	105.012	16.9447	105.012	6.70084
	105.208	7.08595	105.208	16.9447	105.208	6.5468
	105.403	7.08595	105.403	16.9447	105.403	6.62382
	105.598	7.16297	105.598	16.8676	105.598	6.62382
	105.794	7.08595	105.794	16.9447	105.794	6.62382
	105.989	7.16297	105.989	17.0217	105.989	6.62382
	106.184	7.16297	106.184	17.0217	106.184	6.5468
	106.38	7.08595	106.38	17.0987	106.38	6.62382
	106.575	7.08595	106.575	17.1757	106.575	6.5468
	106.77	7.08595	106.77	17.1757	106.77	6.5468
	106.966	7.00893	106.966	17.1757	106.966	6.62382
	107.161	6.9319	107.161	17.1757	107.161	6.5468
	107.356	6.9319	107.356	17.2527	107.356	6.46978
	107.552	6.9319	107.552	17.3298	107.552	6.62382
	107.747	7.00893	107.747	17.2527	107.747	6.5468
	107.942	6.9319	107.942	17.1757	107.942	6.5468
	108.138	7.00893	108.138	17.2527	108.138	6.5468
	108.333	7.00893	108.333	17.3298	108.333	6.62382
	108.528	7.00893	108.528	17.3298	108.528	6.62382
	108.724	7.00893	108.724	17.3298	108.724	6.62382
	108.919	7.00893	108.919	17.3298	108.919	6.62382
	109.114	7.00893	109.114	17.3298	109.114	6.46978
	109.31	7.00893	109.31	17.3298	109.31	6.46978
	109.505	7.00893	109.505	17.4068	109.505	6.62382
	109.7	7.00893	109.7	17.4838	109.7	6.5468
	109.896	7.00893	109.896	17.4068	109.896	6.5468
	110.091	6.9319	110.091	17.3298	110.091	6.62382
	110.286	7.00893	110.286	17.4838	110.286	6.62382
	110.482	7.00893	110.482	17.4838	110.482	6.70084
	110.677	6.9319	110.677	17.5608	110.677	6.62382
	110.872	6.9319	110.872	17.5608	110.872	6.70084
	111.068	6.9319	111.068	17.5608	111.068	6.70084
	111.263	6.85488	111.263	17.5608	111.263	6.70084
	111.458	6.85488	111.458	17.6379	111.458	6.77786
	111.654	6.9319	111.654	17.6379	111.654	6.77786
	111.849	6.85488	111.849	17.6379	111.849	6.70084
	112.044	7.00893	112.044	17.7149	112.044	6.70084
	112.24	6.9319	112.24	17.7149	112.24	6.77786
	112.435	7.08595	112.435	17.6379	112.435	6.77786
	112.63	7.08595	112.63	17.7919	112.63	6.70084
	112.826	7.08595	112.826	17.7919	112.826	6.70084
	113.021	7.00893	113.021	17.7919	113.021	6.70084
	113.216	7.00893	113.216	17.8689	113.216	6.70084
	113.412	7.00893	113.412	17.9459	113.412	6.70084
	113.607	6.9319	113.607	17.9459	113.607	6.70084
	113.802	6.9319	113.802	17.9459	113.802	6.70084
	113.998	7.00893	113.998	18.023	113.998	6.70084
	114.193	7.00893	114.193	18.023	114.193	6.70084
	114.388	7.00893	114.388	18.023	114.388	6.70084
	114.584	6.9319	114.584	18.023	114.584	6.77786
	114.779	7.00893	114.779	18.1	114.779	6.77786
	114.974	7.08595	114.974	18.023	114.974	6.70084
	115.17	7.08595	115.17	18.1	115.17	6.62382
	115.365	7.08595	115.365	18.177	115.365	6.77786
	115.56	7.00893	115.56	18.1	115.56	6.70084
	115.756	7.00893	115.756	18.1	115.756	6.70084
	115.951	7.00893	115.951	18.1	115.951	6.62382
	116.146	7.08595	116.146	18.177	116.146	6.62382
	116.342	7.08595	116.342	18.177	116.342	6.70084
	116.537	7.00893	116.537	18.331	116.537	6.70084
	116.732	7.08595	116.732	18.254	116.732	6.70084
	116.928	7.16297	116.928	18.254	116.928	6.77786
	117.123	7.16297	117.123	18.331	117.123	6.70084
	117.318	7.08595	117.318	18.4081	117.318	6.62382
	117.514	7.08595	117.514	18.331	117.514	6.70084
	117.709	7.08595	117.709	18.331	117.709	6.62382
	117.904	7.16297	117.904	18.4081	117.904	6.62382
	118.1	7.08595	118.1	18.4081	118.1	6.70084
	118.295	7.08595	118.295	18.4851	118.295	6.62382
	118.49	7.08595	118.49	18.4851	118.49	6.70084
	118.686	7.08595	118.686	18.4081	118.686	6.62382
	118.881	7.08595	118.881	18.4851	118.881	6.77786
	119.076	7.16297	119.076	18.5621	119.076	6.70084
	119.272	7.16297	119.272	18.4851	119.272	6.70084
	119.467	7.08595	119.467	18.5621	119.467	6.70084
	119.662	7.08595	119.662	18.6391	119.662	6.77786
	119.858	7.08595	119.858	18.6391	119.858	6.70084
	120.053	7.08595	120.053	18.6391	120.053	6.62382
	120.248	7.08595	120.248	18.7161	120.248	6.62382
	120.444	7.16297	120.444	18.6391	120.444	6.77786
	120.639	7.08595	120.639	18.7161	120.639	6.70084
	120.834	7.08595	120.834	18.7932	120.834	6.77786
	121.03	7.08595	121.03	18.7161	121.03	6.77786
	121.225	7.08595	121.225	18.7161	121.225	6.77786
	121.42	7.00893	121.42	18.6391	121.42	6.77786
	121.616	7.08595	121.616	18.7161	121.616	6.70084
	121.811	7.00893	121.811	18.7932	121.811	6.70084
	122.006	7.08595	122.006	18.7161	122.006	6.70084
	122.202	7.08595	122.202	18.7161	122.202	6.62382
	122.397	7.08595	122.397	18.7161	122.397	6.62382
	122.592	7.00893	122.592	18.8702	122.592	6.77786
	122.788	7.08595	122.788	18.8702	122.788	6.70084
	122.983	7.00893	122.983	18.9472	122.983	6.70084
	123.178	7.00893	123.178	18.8702	123.178	6.70084
	123.374	7.08595	123.374	18.8702	123.374	6.70084
	123.569	7.08595	123.569	18.8702	123.569	6.70084
	123.764	7.00893	123.764	18.9472	123.764	6.77786
	123.96	7.08595	123.96	18.9472	123.96	6.62382
	124.155	7.08595	124.155	18.9472	124.155	6.62382
	124.351	7.16297	124.351	19.0242	124.351	6.62382
	124.546	7.08595	124.546	18.9472	124.546	6.70084
	124.741	7.08595	124.741	18.9472	124.741	6.62382
	124.937	7.08595	124.937	18.9472	124.937	6.70084
	125.132	7.00893	125.132	19.1013	125.132	6.62382
	125.327	7.08595	125.327	19.1013	125.327	6.77786
	125.523	7.08595	125.523	19.1013	125.523	6.77786
	125.718	7.08595	125.718	19.1013	125.718	6.77786
	125.913	7.00893	125.913	19.1783	125.913	6.77786
	126.109	7.08595	126.109	19.1783	126.109	6.62382
	126.304	7.00893	126.304	19.1013	126.304	6.70084
	126.499	7.08595	126.499	19.1783	126.499	6.70084
	126.695	7.08595	126.695	19.1783	126.695	6.77786
	126.89	7.00893	126.89	19.1783	126.89	6.70084
	127.085	7.00893	127.085	19.2553	127.085	6.70084
	127.281	7.08595	127.281	19.2553	127.281	6.70084
	127.476	7.08595	127.476	19.4093	127.476	6.70084
	127.671	7.16297	127.671	19.2553	127.671	6.62382
	127.867	7.16297	127.867	19.3323	127.867	6.77786
	128.062	7.08595	128.062	19.3323	128.062	6.62382
	128.257	7.16297	128.257	19.3323	128.257	6.70084
	128.453	7.08595	128.453	19.3323	128.453	6.70084
	128.648	7.08595	128.648	19.3323	128.648	6.70084
	128.843	7.16297	128.843	19.4093	128.843	6.70084
	129.039	7.16297	129.039	19.4093	129.039	6.70084
	129.234	7.00893	129.234	19.4093	129.234	6.77786
	129.429	7.08595	129.429	19.4864	129.429	6.77786
	129.625	7.16297	129.625	19.4864	129.625	6.70084
	129.82	7.16297	129.82	19.4864	129.82	6.70084
	130.015	7.08595	130.015	19.4864	130.015	6.77786
	130.211	7.08595	130.211	19.4864	130.211	6.70084
	130.406	7.16297	130.406	19.4864	130.406	6.77786
	130.601	7.08595	130.601	19.5634	130.601	6.70084
	130.797	7.08595	130.797	19.5634	130.797	6.77786
	130.992	7.08595	130.992	19.6404	130.992	6.70084
	131.187	7.08595	131.187	19.5634	131.187	6.77786
	131.383	7.08595	131.383	19.6404	131.383	6.70084
	131.578	7.16297	131.578	19.6404	131.578	6.70084
	131.773	7.08595	131.773	19.7174	131.773	6.70084
	131.969	7.00893	131.969	19.6404	131.969	6.77786
	132.164	7.08595	132.164	19.6404	132.164	6.77786
	132.359	7.16297	132.359	19.7944	132.359	6.77786
	132.555	7.08595	132.555	19.7174	132.555	6.77786
	132.75	7.16297	132.75	19.7174	132.75	6.77786
	132.945	7.08595	132.945	19.6404	132.945	6.77786
	133.141	7.00893	133.141	19.7174	133.141	6.77786
	133.336	7.00893	133.336	19.7174	133.336	6.77786
	133.531	7.08595	133.531	19.7174	133.531	6.70084
	133.727	7.08595	133.727	19.7944	133.727	6.77786
	133.922	7.08595	133.922	19.7944	133.922	6.77786
	134.117	7.16297	134.117	19.7944	134.117	6.70084
	134.313	7.16297	134.313	19.7174	134.313	6.77786
	134.508	7.16297	134.508	19.8715	134.508	6.77786
	134.703	7.08595	134.703	19.7944	134.703	6.70084
	134.899	7.16297	134.899	19.8715	134.899	6.70084
	135.094	7.16297	135.094	19.8715	135.094	6.77786
	135.289	7.16297	135.289	19.8715	135.289	6.70084
	135.485	7.16297	135.485	19.7944	135.485	6.77786
	135.68	7.08595	135.68	19.8715	135.68	6.77786
	135.875	7.16297	135.875	19.9485	135.875	6.70084
	136.071	7.16297	136.071	19.9485	136.071	6.77786
	136.266	7.16297	136.266	20.0255	136.266	6.77786
	136.461	7.08595	136.461	19.9485	136.461	6.70084
	136.657	7.16297	136.657	20.0255	136.657	6.70084
	136.852	7.08595	136.852	19.9485	136.852	6.70084
	137.047	7.00893	137.047	19.9485	137.047	6.77786
	137.243	7.08595	137.243	19.9485	137.243	6.70084
	137.438	7.08595	137.438	20.0255	137.438	6.62382
	137.633	7.16297	137.633	19.9485	137.633	6.70084
	137.829	7.08595	137.829	19.9485	137.829	6.77786
	138.024	7.08595	138.024	19.9485	138.024	6.77786
	138.219	7.00893	138.219	20.0255	138.219	6.77786
	138.415	7.00893	138.415	20.0255	138.415	6.77786
	138.61	7.00893	138.61	19.9485	138.61	6.70084
	138.805	7.00893	138.805	19.9485	138.805	6.77786
	139.001	7.08595	139.001	20.1025	139.001	6.77786
	139.196	7.08595	139.196	20.1025	139.196	6.70084
	139.391	7.08595	139.391	20.1025	139.391	6.70084
	139.587	7.16297	139.587	20.1025	139.587	6.62382
	139.782	7.08595	139.782	20.1025	139.782	6.62382
	139.977	7.00893	139.977	20.1795	139.977	6.70084
	140.173	6.9319	140.173	20.1795	140.173	6.85488
	140.368	7.00893	140.368	20.1025	140.368	6.77786
	140.563	7.00893	140.563	20.1025	140.563	6.77786
	140.759	7.00893	140.759	20.1025	140.759	6.70084
	140.954	7.00893	140.954	20.1025	140.954	6.70084
	141.149	7.00893	141.149	20.1025	141.149	6.70084
	141.345	7.08595	141.345	20.1025	141.345	6.70084
	141.54	7.08595	141.54	20.1795	141.54	6.77786
	141.735	7.08595	141.735	20.1795	141.735	6.70084
	141.931	6.9319	141.931	20.1025	141.931	6.77786
	142.126	6.9319	142.126	20.1795	142.126	6.70084
	142.321	6.9319	142.321	20.1795	142.321	6.77786
	142.517	6.9319	142.517	20.1795	142.517	6.77786
	142.712	6.85488	142.712	20.2566	142.712	6.70084
	142.907	7.00893	142.907	20.2566	142.907	6.70084
	143.103	6.85488	143.103	20.2566	143.103	6.70084
	143.298	7.00893	143.298	20.2566	143.298	6.70084
	143.493	6.9319	143.493	20.2566	143.493	6.62382
	143.689	7.00893	143.689	20.3336	143.689	6.70084
	143.884	6.9319	143.884	20.1795	143.884	6.70084
	144.079	6.9319	144.079	20.2566	144.079	6.85488
	144.275	7.00893	144.275	20.2566	144.275	6.77786
	144.47	6.9319	144.47	20.1795	144.47	6.70084
	144.665	6.9319	144.665	20.3336	144.665	6.70084
	144.861	6.9319	144.861	20.3336	144.861	6.70084
	145.056	6.85488	145.056	20.3336	145.056	6.77786
	145.251	6.9319	145.251	20.3336	145.251	6.77786
	145.447	6.9319	145.447	20.3336	145.447	6.77786
	145.642	7.00893	145.642	20.3336	145.642	6.70084
	145.838	6.9319	145.838	20.3336	145.838	6.77786
	146.033	6.9319	146.033	20.3336	146.033	6.77786
	146.228	6.9319	146.228	20.3336	146.228	6.70084
	146.424	6.9319	146.424	20.3336	146.424	6.77786
	146.619	6.85488	146.619	20.3336	146.619	6.77786
	146.814	6.9319	146.814	20.4106	146.814	6.77786
	147.01	6.85488	147.01	20.4106	147.01	6.85488
	147.205	6.9319	147.205	20.3336	147.205	6.70084
	147.4	6.85488	147.4	20.3336	147.4	6.77786
	147.596	6.9319	147.596	20.3336	147.596	6.70084
	147.791	7.00893	147.791	20.4106	147.791	6.77786
	147.986	6.9319	147.986	20.4106	147.986	6.85488
	148.182	7.00893	148.182	20.4106	148.182	6.77786
	148.377	7.00893	148.377	20.3336	148.377	6.70084
	148.572	7.08595	148.572	20.4106	148.572	6.77786
	148.768	6.9319	148.768	20.3336	148.768	6.77786
	148.963	6.85488	148.963	20.4106	148.963	6.70084
	149.158	6.9319	149.158	20.4876	149.158	6.70084
	149.354	7.00893	149.354	20.4106	149.354	6.62382
	149.549	7.00893	149.549	20.3336	149.549	6.70084
	149.744	6.9319	149.744	20.3336	149.744	6.70084
	149.94	6.9319	149.94	20.4106	149.94	6.77786
	150.135	7.00893	150.135	20.4106	150.135	6.77786
	150.33	7.00893	150.33	20.4876	150.33	6.77786
	150.526	6.9319	150.526	20.4876	150.526	6.85488
	150.721	7.00893	150.721	20.4876	150.721	6.77786
	150.916	6.9319	150.916	20.4876	150.916	6.77786
	151.112	7.00893	151.112	20.4106	151.112	6.77786
	151.307	6.9319	151.307	20.4106	151.307	6.77786
	151.502	7.00893	151.502	20.4876	151.502	6.77786
	151.698	7.00893	151.698	20.4106	151.698	6.77786
	151.893	6.9319	151.893	20.4106	151.893	6.77786
	152.088	7.00893	152.088	20.4876	152.088	6.77786
	152.284	7.00893	152.284	20.4876	152.284	6.77786
	152.479	6.9319	152.479	20.4106	152.479	6.77786
	152.674	7.00893	152.674	20.4106	152.674	6.77786
	152.87	6.9319	152.87	20.4106	152.87	6.70084
	153.065	6.9319	153.065	20.4106	153.065	6.77786
	153.26	6.9319	153.26	20.4106	153.26	6.77786
	153.456	6.85488	153.456	20.5647	153.456	6.70084
	153.651	6.9319	153.651	20.4876	153.651	6.77786
	153.846	6.9319	153.846	20.4106	153.846	6.70084
	154.042	6.9319	154.042	20.4876	154.042	6.77786
	154.237	6.9319	154.237	20.5647	154.237	6.70084
	154.432	7.00893	154.432	20.5647	154.432	6.77786
	154.628	6.9319	154.628	20.5647	154.628	6.70084
	154.823	6.9319	154.823	20.5647	154.823	6.70084
	155.018	6.9319	155.018	20.4876	155.018	6.70084
	155.214	7.00893	155.214	20.5647	155.214	6.70084
	155.409	7.00893	155.409	20.4876	155.409	6.77786
	155.604	7.00893	155.604	20.4876	155.604	6.70084
	155.8	6.9319	155.8	20.4876	155.8	6.77786
	155.995	7.00893	155.995	20.4876	155.995	6.85488
	156.19	7.00893	156.19	20.4876	156.19	6.77786
	156.386	7.00893	156.386	20.5647	156.386	6.77786
	156.581	6.9319	156.581	20.5647	156.581	6.85488
	156.776	6.9319	156.776	20.5647	156.776	6.77786
	156.972	7.08595	156.972	20.5647	156.972	6.77786
	157.167	6.9319	157.167	20.5647	157.167	6.77786
	157.362	7.08595	157.362	20.6417	157.362	6.77786
	157.558	6.9319	157.558	20.5647	157.558	6.77786
	157.753	6.9319	157.753	20.4876	157.753	6.85488
	157.948	6.85488	157.948	20.5647	157.948	6.85488
	158.144	6.9319	158.144	20.5647	158.144	6.77786
	158.339	7.00893	158.339	20.5647	158.339	6.85488
	158.534	7.00893	158.534	20.6417	158.534	6.77786
	158.73	7.00893	158.73	20.6417	158.73	6.85488
	158.925	7.00893	158.925	20.5647	158.925	6.85488
	159.12	6.9319	159.12	20.6417	159.12	6.85488
	159.316	7.00893	159.316	20.6417	159.316	6.85488
	159.511	6.9319	159.511	20.7187	159.511	6.85488
	159.706	7.00893	159.706	20.6417	159.706	6.85488
	159.902	6.9319	159.902	20.6417	159.902	6.85488
	160.097	6.9319	160.097	20.5647	160.097	6.9319
	160.292	6.9319	160.292	20.6417	160.292	6.77786
	160.488	6.9319	160.488	20.5647	160.488	6.77786
	160.683	7.00893	160.683	20.5647	160.683	6.85488
	160.878	7.00893	160.878	20.5647	160.878	6.9319
	161.074	7.00893	161.074	20.5647	161.074	6.9319
	161.269	7.08595	161.269	20.4876	161.269	6.9319
	161.464	7.00893	161.464	20.4876	161.464	6.9319
	161.66	6.9319	161.66	20.5647	161.66	6.9319
	161.855	7.00893	161.855	20.6417	161.855	6.85488
	162.05	7.00893	162.05	20.5647	162.05	6.77786
	162.246	7.00893	162.246	20.5647	162.246	6.85488
	162.441	6.9319	162.441	20.6417	162.441	6.85488
	162.636	7.00893	162.636	20.6417	162.636	6.85488
	162.832	7.08595	162.832	20.6417	162.832	6.9319
	163.027	7.08595	163.027	20.7187	163.027	6.85488
	163.222	7.16297	163.222	20.7187	163.222	6.85488
	163.418	7.08595	163.418	20.6417	163.418	6.85488
	163.613	7.16297	163.613	20.6417	163.613	6.9319
	163.808	7.16297	163.808	20.7187	163.808	6.9319
	164.004	7.16297	164.004	20.7957	164.004	6.9319
	164.199	7.23999	164.199	20.7187	164.199	7.00893
	164.394	7.16297	164.394	20.6417	164.394	6.85488
	164.59	7.16297	164.59	20.5647	164.59	6.9319
	164.785	7.16297	164.785	20.4876	164.785	6.85488
	164.98	7.00893	164.98	20.4106	164.98	6.77786
	165.176	6.9319	165.176	20.3336	165.176	6.62382
	165.371	6.9319	165.371	20.3336	165.371	6.62382
	165.566	6.85488	165.566	20.1795	165.566	6.62382
	165.762	6.70084	165.762	20.1795	165.762	6.70084
	165.957	6.77786	165.957	20.1795	165.957	6.62382
	166.152	6.70084	166.152	20.1025	166.152	6.62382
	166.348	6.77786	166.348	20.1795	166.348	6.62382
	166.543	6.77786	166.543	20.1795	166.543	6.62382
	166.738	6.85488	166.738	20.1795	166.738	6.62382
	166.934	6.77786	166.934	20.2566	166.934	6.70084
	167.129	6.77786	167.129	20.1795	167.129	6.77786
	167.325	6.9319	167.325	20.3336	167.325	6.77786
	167.52	7.00893	167.52	20.4876	167.52	6.85488
	167.715	7.08595	167.715	20.4876	167.715	6.9319
	167.911	7.08595	167.911	20.5647	167.911	7.00893
	168.106	7.16297	168.106	20.4876	168.106	7.00893
	168.301	7.23999	168.301	20.5647	168.301	7.00893
	168.497	7.23999	168.497	20.5647	168.497	7.00893
	168.692	7.16297	168.692	20.5647	168.692	7.08595
	168.887	7.23999	168.887	20.4876	168.887	7.00893
	169.083	7.08595	169.083	20.4876	169.083	6.9319
	169.278	7.08595	169.278	20.2566	169.278	6.9319
	169.473	6.9319	169.473	20.2566	169.473	6.85488
	169.669	7.00893	169.669	20.1025	169.669	6.85488
	169.864	6.85488	169.864	19.9485	169.864	6.70084
	170.059	6.9319	170.059	19.9485	170.059	6.70084
	170.255	6.77786	170.255	19.8715	170.255	6.62382
	170.45	6.85488	170.45	19.9485	170.45	6.62382
	170.645	6.85488	170.645	19.8715	170.645	6.62382
	170.841	6.77786	170.841	20.0255	170.841	6.62382
	171.036	6.77786	171.036	20.0255	171.036	6.62382
	171.231	6.77786	171.231	20.0255	171.231	6.70084
	171.427	6.9319	171.427	20.1025	171.427	6.77786
	171.622	6.9319	171.622	20.1025	171.622	6.77786
	171.817	7.00893	171.817	20.1795	171.817	6.9319
	172.013	7.00893	172.013	20.3336	172.013	6.9319
	172.208	7.00893	172.208	20.3336	172.208	6.9319
	172.403	7.16297	172.403	20.4106	172.403	6.9319
	172.599	7.16297	172.599	20.4106	172.599	7.00893
	172.794	7.16297	172.794	20.4106	172.794	7.00893
	172.989	7.08595	172.989	20.4106	172.989	7.16297
	173.185	7.23999	173.185	20.4106	173.185	7.16297
	173.38	7.23999	173.38	20.3336	173.38	7.16297
	173.575	7.23999	173.575	20.3336	173.575	7.16297
	173.771	7.23999	173.771	20.4106	173.771	7.23999
	173.966	7.31701	173.966	20.5647	173.966	7.23999
	174.161	7.39403	174.161	20.7957	174.161	7.47105
	174.357	7.62509	174.357	21.1808	174.357	7.77914
	174.552	7.85616	174.552	21.797	174.552	8.16424
	174.747	8.31829	174.747	22.5672	174.747	8.70339
	174.943	8.85743	174.943	23.2604	174.943	9.24254
	175.138	9.39658	175.138	23.9536	175.138	9.78169
	175.333	9.85871	175.333	24.5697	175.333	10.0898
	175.529	10.3208	175.529	24.7238	175.529	10.3979
	175.724	10.4749	175.724	24.6468	175.724	10.3208
	175.919	10.3979	175.919	24.0306	175.919	9.85871
	176.115	10.0128	176.115	23.0293	176.115	9.0885
	176.31	9.24254	176.31	21.6429	176.31	8.24126
	176.505	8.31829	176.505	20.1795	176.505	7.16297
	176.701	7.16297	176.701	18.4851	176.701	6.00765
	176.896	6.00765	176.896	17.0987	176.896	5.00638
	177.091	5.00638	177.091	16.0204	177.091	4.15914
	177.287	4.15914	177.287	15.2502	177.287	3.69702
	177.482	3.61999	177.482	14.9421	177.482	3.38893
	177.677	3.31191	177.677	15.0961	177.677	3.54297
	177.873	3.38893	177.873	15.4042	177.873	3.85106
	178.068	3.77404	178.068	16.0204	178.068	4.23616
	178.263	4.15914	178.263	16.6366	178.263	4.77531
	178.459	4.69829	178.459	17.4068	178.459	5.23744
	178.654	5.0834	178.654	17.8689	178.654	5.54552
	178.849	5.62254	178.849	18.4081	178.849	5.93063
	179.045	6.00765	179.045	18.6391	179.045	6.16169
	179.24	6.23871	179.24	18.7932	179.24	6.31574
	179.435	6.46978	179.435	18.9472	179.435	6.39276
	179.631	6.5468	179.631	19.1013	179.631	6.46978
	179.826	6.62382	179.826	19.1783	179.826	6.70084
	180.021	6.70084	180.021	19.2553	180.021	6.62382
	180.217	6.77786	180.217	19.2553	180.217	6.70084
	180.412	6.77786	180.412	19.4093	180.412	6.77786
	180.607	6.85488	180.607	19.4093	180.607	6.77786
	180.803	6.85488	180.803	19.4093	180.803	6.85488
	180.998	6.9319	180.998	19.4093	180.998	6.85488
	181.193	7.00893	181.193	19.5634	181.193	6.9319
	181.389	7.00893	181.389	19.5634	181.389	6.9319
	181.584	7.08595	181.584	19.6404	181.584	7.16297
	181.779	7.08595	181.779	19.5634	181.779	7.08595
	181.975	7.16297	181.975	19.5634	181.975	7.00893
	182.17	7.23999	182.17	19.5634	182.17	7.08595
	182.365	7.16297	182.365	19.5634	182.365	7.08595
	182.561	7.16297	182.561	19.4864	182.561	7.23999
	182.756	7.08595	182.756	19.4093	182.756	7.16297
	182.951	7.00893	182.951	19.3323	182.951	7.00893
	183.147	6.85488	183.147	19.2553	183.147	6.9319
	183.342	6.9319	183.342	18.9472	183.342	6.85488
	183.537	6.77786	183.537	18.9472	183.537	6.77786
	183.733	6.77786	183.733	18.9472	183.733	6.77786
	183.928	6.77786	183.928	18.8702	183.928	6.62382
	184.123	6.85488	184.123	18.7932	184.123	6.62382
	184.319	6.85488	184.319	18.8702	184.319	6.77786
	184.514	6.77786	184.514	18.7932	184.514	6.77786
	184.709	6.85488	184.709	18.7932	184.709	6.77786
	184.905	6.85488	184.905	18.8702	184.905	6.77786
	185.1	7.00893	185.1	18.8702	185.1	6.85488
	185.295	7.00893	185.295	18.8702	185.295	6.9319
	185.491	7.08595	185.491	18.8702	185.491	6.85488
	185.686	7.08595	185.686	18.9472	185.686	6.85488
	185.881	7.16297	185.881	19.0242	185.881	6.85488
	186.077	7.23999	186.077	19.0242	186.077	6.9319
	186.272	7.08595	186.272	19.1013	186.272	7.08595
	186.467	7.23999	186.467	19.0242	186.467	7.00893
	186.663	7.16297	186.663	19.0242	186.663	7.00893
	186.858	7.16297	186.858	19.0242	186.858	7.08595
	187.053	7.23999	187.053	19.0242	187.053	7.00893
	187.249	7.31701	187.249	18.8702	187.249	7.00893
	187.444	7.39403	187.444	18.7932	187.444	7.00893
	187.639	7.23999	187.639	18.7932	187.639	6.9319
	187.835	7.23999	187.835	18.6391	187.835	6.9319
	188.03	7.16297	188.03	18.4851	188.03	6.77786
	188.225	7.00893	188.225	18.4081	188.225	6.77786
	188.421	7.00893	188.421	18.254	188.421	6.70084
	188.616	6.9319	188.616	18.254	188.616	6.77786
	188.811	6.9319	188.811	18.254	188.811	6.70084
	189.007	6.85488	189.007	18.254	189.007	6.70084
	189.202	6.85488	189.202	18.177	189.202	6.62382
	189.398	6.85488	189.398	18.254	189.398	6.70084
	189.593	6.85488	189.593	18.254	189.593	6.70084
	189.788	6.9319	189.788	18.254	189.788	6.70084
	189.984	7.00893	189.984	18.254	189.984	6.77786
	190.179	7.00893	190.179	18.177	190.179	6.77786
	190.374	7.00893	190.374	18.254	190.374	6.85488
	190.57	7.00893	190.57	18.177	190.57	6.85488
	190.765	7.00893	190.765	18.177	190.765	6.85488
	190.96	6.9319	190.96	18.254	190.96	6.85488
	191.156	7.00893	191.156	18.177	191.156	6.85488
	191.351	7.00893	191.351	18.1	191.351	6.9319
	191.546	7.08595	191.546	18.177	191.546	6.85488
	191.742	7.00893	191.742	18.1	191.742	6.85488
	191.937	7.00893	191.937	18.1	191.937	6.9319
	192.132	7.08595	192.132	17.9459	192.132	6.85488
	192.328	7.08595	192.328	18.1	192.328	6.9319
	192.523	7.08595	192.523	18.023	192.523	6.9319
	192.718	7.16297	192.718	17.9459	192.718	7.00893
	192.914	7.16297	192.914	17.9459	192.914	6.85488
	193.109	7.16297	193.109	17.9459	193.109	6.77786
	193.304	7.23999	193.304	17.9459	193.304	6.9319
	193.5	7.08595	193.5	17.8689	193.5	7.00893
	193.695	7.16297	193.695	17.7919	193.695	6.9319
	193.89	7.08595	193.89	17.7919	193.89	6.9319
	194.086	7.08595	194.086	17.7149	194.086	6.9319
	194.281	7.08595	194.281	17.6379	194.281	6.9319
	194.476	7.08595	194.476	17.5608	194.476	7.00893
	194.672	7.08595	194.672	17.5608	194.672	6.9319
	194.867	7.16297	194.867	17.5608	194.867	6.9319
	195.062	7.08595	195.062	17.6379	195.062	6.85488
	195.258	7.16297	195.258	17.5608	195.258	6.9319
	195.453	7.08595	195.453	17.4838	195.453	6.9319
	195.648	7.16297	195.648	17.4838	195.648	7.00893
	195.844	7.08595	195.844	17.4068	195.844	7.00893
	196.039	7.08595	196.039	17.4838	196.039	6.9319
	196.234	7.16297	196.234	17.4068	196.234	6.9319
	196.43	7.08595	196.43	17.4068	196.43	6.9319
	196.625	7.08595	196.625	17.4068	196.625	6.85488
	196.82	7.08595	196.82	17.4068	196.82	6.9319
	197.016	7.08595	197.016	17.3298	197.016	6.85488
	197.211	7.16297	197.211	17.2527	197.211	7.00893
	197.406	7.08595	197.406	17.3298	197.406	6.9319
	197.602	7.08595	197.602	17.1757	197.602	6.9319
	197.797	7.00893	197.797	17.0987	197.797	6.9319
	197.992	7.08595	197.992	17.1757	197.992	6.85488
	198.188	7.08595	198.188	17.0987	198.188	6.9319
	198.383	7.08595	198.383	17.0217	198.383	7.00893
	198.578	7.16297	198.578	17.0217	198.578	7.00893
	198.774	7.08595	198.774	16.9447	198.774	6.9319
	198.969	7.08595	198.969	16.9447	198.969	7.00893
	199.164	7.08595	199.164	16.7906	199.164	6.9319
	199.36	7.08595	199.36	16.7906	199.36	7.08595
	199.555	7.08595	199.555	16.7136	199.555	7.08595
	199.75	7.08595	199.75	16.7906	199.75	7.00893
	199.946	7.00893	199.946	16.7906	199.946	6.9319
	200.141	7.08595	200.141	16.7906	200.141	7.08595
	200.336	7.16297	200.336	16.6366	200.336	6.9319
	200.532	7.08595	200.532	16.6366	200.532	7.00893
	200.727	7.16297	200.727	16.7136	200.727	7.00893
	200.922	7.16297	200.922	16.5596	200.922	7.08595
	201.118	7.08595	201.118	16.6366	201.118	7.00893
	201.313	7.16297	201.313	16.5596	201.313	7.00893
	201.508	7.16297	201.508	16.4825	201.508	7.00893
	201.704	7.08595	201.704	16.4055	201.704	7.00893
	201.899	7.08595	201.899	16.4055	201.899	7.08595
	202.094	7.00893	202.094	16.3285	202.094	7.00893
	202.29	7.00893	202.29	16.3285	202.29	7.00893
	202.485	7.00893	202.485	16.2515	202.485	7.00893
	202.68	7.00893	202.68	16.3285	202.68	7.00893
	202.876	7.00893	202.876	16.1744	202.876	7.08595
	203.071	7.00893	203.071	16.1744	203.071	7.00893
	203.266	7.16297	203.266	16.1744	203.266	7.08595
	203.462	7.08595	203.462	16.0974	203.462	7.08595
	203.657	7.08595	203.657	16.0974	203.657	7.08595
	203.852	7.08595	203.852	16.0204	203.852	7.08595
	204.048	7.16297	204.048	15.9434	204.048	7.08595
	204.243	7.16297	204.243	15.9434	204.243	7.08595
	204.438	7.08595	204.438	15.8664	204.438	6.9319
	204.634	7.16297	204.634	15.7893	204.634	7.08595
	204.829	7.23999	204.829	15.7123	204.829	7.00893
	205.024	7.23999	205.024	15.7123	205.024	7.08595
	205.22	7.16297	205.22	15.6353	205.22	7.00893
	205.415	7.31701	205.415	15.7123	205.415	7.08595
	205.61	7.23999	205.61	15.6353	205.61	7.00893
	205.806	7.23999	205.806	15.6353	205.806	7.00893
	206.001	7.16297	206.001	15.5583	206.001	7.00893
	206.196	7.00893	206.196	15.5583	206.196	7.00893
	206.392	7.16297	206.392	15.4812	206.392	7.00893
	206.587	7.08595	206.587	15.4042	206.587	7.08595
	206.782	7.16297	206.782	15.3272	206.782	7.00893
	206.978	7.23999	206.978	15.4042	206.978	7.00893
	207.173	7.16297	207.173	15.3272	207.173	7.00893
	207.368	7.16297	207.368	15.2502	207.368	7.08595
	207.564	7.16297	207.564	15.1732	207.564	6.9319
	207.759	7.23999	207.759	15.1732	207.759	7.00893
	207.954	7.16297	207.954	15.1732	207.954	7.00893
	208.15	7.16297	208.15	15.0961	208.15	7.00893
	208.345	7.16297	208.345	15.0961	208.345	7.16297
	208.54	7.16297	208.54	15.0191	208.54	7.08595
	208.736	7.23999	208.736	15.0191	208.736	7.00893
	208.931	7.16297	208.931	15.0961	208.931	7.08595
	209.126	7.16297	209.126	14.9421	209.126	7.08595
	209.322	7.23999	209.322	14.8651	209.322	7.16297
	209.517	7.31701	209.517	14.7881	209.517	7.16297
	209.712	7.23999	209.712	14.7881	209.712	7.16297
	209.908	7.23999	209.908	14.634	209.908	7.08595
	210.103	7.23999	210.103	14.634	210.103	7.16297
	210.298	7.16297	210.298	14.634	210.298	7.16297
	210.494	7.08595	210.494	14.634	210.494	7.08595
	210.689	7.16297	210.689	14.557	210.689	7.08595
	210.885	7.08595	210.885	14.48	210.885	7.16297
	211.08	7.08595	211.08	14.557	211.08	7.08595
	211.275	7.08595	211.275	14.403	211.275	7.08595
	211.471	7.08595	211.471	14.403	211.471	7.16297
	211.666	7.08595	211.666	14.3259	211.666	7.08595
	211.861	7.16297	211.861	14.3259	211.861	7.08595
	212.057	7.16297	212.057	14.2489	212.057	7.16297
	212.252	7.08595	212.252	14.1719	212.252	7.16297
	212.447	7.08595	212.447	14.1719	212.447	7.08595
	212.643	7.08595	212.643	14.0949	212.643	7.08595
	212.838	7.23999	212.838	14.0949	212.838	7.16297
	213.033	7.23999	213.033	14.0178	213.033	7.08595
	213.229	7.16297	213.229	14.0178	213.229	7.08595
	213.424	7.23999	213.424	13.9408	213.424	7.23999
	213.619	7.23999	213.619	13.9408	213.619	7.23999
	213.815	7.31701	213.815	13.8638	213.815	7.23999
	214.01	7.23999	214.01	13.7868	214.01	7.16297
	214.205	7.23999	214.205	13.7868	214.205	7.23999
	214.401	7.31701	214.401	13.7868	214.401	7.23999
	214.596	7.31701	214.596	13.6327	214.596	7.16297
	214.791	7.31701	214.791	13.7098	214.791	7.31701
	214.987	7.31701	214.987	13.7098	214.987	7.23999
	215.182	7.31701	215.182	13.6327	215.182	7.23999
	215.377	7.31701	215.377	13.6327	215.377	7.23999
	215.573	7.16297	215.573	13.4787	215.573	7.23999
	215.768	7.23999	215.768	13.4787	215.768	7.16297
	215.963	7.23999	215.963	13.4017	215.963	7.16297
	216.159	7.23999	216.159	13.4787	216.159	7.23999
	216.354	7.23999	216.354	13.3247	216.354	7.16297
	216.549	7.31701	216.549	13.2476	216.549	7.23999
	216.745	7.23999	216.745	13.3247	216.745	7.23999
	216.94	7.23999	216.94	13.3247	216.94	7.23999
	217.135	7.31701	217.135	13.2476	217.135	7.23999
	217.331	7.23999	217.331	13.1706	217.331	7.16297
	217.526	7.23999	217.526	13.2476	217.526	7.23999
	217.721	7.16297	217.721	13.1706	217.721	7.16297
	217.917	7.16297	217.917	13.0166	217.917	7.23999
	218.112	7.16297	218.112	13.0166	218.112	7.23999
	218.307	7.16297	218.307	12.9396	218.307	7.31701
	218.503	7.31701	218.503	12.9396	218.503	7.23999
	218.698	7.23999	218.698	12.7855	218.698	7.23999
	218.893	7.23999	218.893	12.7085	218.893	7.16297
	219.089	7.23999	219.089	12.6315	219.089	7.16297
	219.284	7.16297	219.284	12.7085	219.284	7.16297
	219.479	7.16297	219.479	12.7085	219.479	7.16297
	219.675	7.23999	219.675	12.6315	219.675	7.16297
	219.87	7.23999	219.87	12.6315	219.87	7.16297
	220.065	7.16297	220.065	12.4774	220.065	7.08595
	220.261	7.23999	220.261	12.4774	220.261	7.16297
	220.456	7.23999	220.456	12.4774	220.456	7.08595
	220.651	7.31701	220.651	12.4004	220.651	7.23999
	220.847	7.31701	220.847	12.4004	220.847	7.16297
	221.042	7.31701	221.042	12.4004	221.042	7.23999
	221.237	7.31701	221.237	12.3234	221.237	7.16297
	221.433	7.39403	221.433	12.2464	221.433	7.16297
	221.628	7.23999	221.628	12.2464	221.628	7.23999
	221.823	7.31701	221.823	12.0923	221.823	7.23999
	222.019	7.16297	222.019	12.0923	222.019	7.31701
	222.214	7.39403	222.214	12.1693	222.214	7.16297
	222.409	7.23999	222.409	12.1693	222.409	7.23999
	222.605	7.31701	222.605	12.0923	222.605	7.16297
	222.8	7.31701	222.8	12.0153	222.8	7.16297
	222.995	7.31701	222.995	11.9383	222.995	7.23999
	223.191	7.39403	223.191	11.9383	223.191	7.16297
	223.386	7.31701	223.386	11.8613	223.386	7.23999
	223.581	7.31701	223.581	11.8613	223.581	7.23999
	223.777	7.39403	223.777	11.8613	223.777	7.31701
	223.972	7.23999	223.972	11.7072	223.972	7.31701
	224.167	7.39403	224.167	11.7072	224.167	7.31701
	224.363	7.31701	224.363	11.7072	224.363	7.23999
	224.558	7.31701	224.558	11.6302	224.558	7.23999
	224.753	7.31701	224.753	11.5532	224.753	7.31701
	224.949	7.31701	224.949	11.5532	224.949	7.23999
	225.144	7.31701	225.144	11.5532	225.144	7.23999
	225.339	7.23999	225.339	11.4762	225.339	7.31701
	225.535	7.39403	225.535	11.3991	225.535	7.23999
	225.73	7.31701	225.73	11.3991	225.73	7.31701
	225.925	7.39403	225.925	11.3221	225.925	7.39403
	226.121	7.39403	226.121	11.2451	226.121	7.31701
	226.316	7.39403	226.316	11.2451	226.316	7.31701
	226.511	7.23999	226.511	11.1681	226.511	7.31701
	226.707	7.23999	226.707	11.091	226.707	7.39403
	226.902	7.31701	226.902	11.091	226.902	7.39403
	227.097	7.31701	227.097	11.091	227.097	7.39403
	227.293	7.23999	227.293	11.091	227.293	7.31701
	227.488	7.31701	227.488	10.937	227.488	7.39403
	227.683	7.31701	227.683	10.937	227.683	7.23999
	227.879	7.23999	227.879	10.86	227.879	7.31701
	228.074	7.31701	228.074	10.783	228.074	7.31701
	228.269	7.23999	228.269	10.783	228.269	7.31701
	228.465	7.23999	228.465	10.86	228.465	7.39403
	228.66	7.31701	228.66	10.7059	228.66	7.39403
	228.855	7.23999	228.855	10.7059	228.855	7.39403
	229.051	7.31701	229.051	10.6289	229.051	7.54807
	229.246	7.23999	229.246	10.5519	229.246	7.47105
	229.441	7.31701	229.441	10.5519	229.441	7.31701
	229.637	7.31701	229.637	10.5519	229.637	7.31701
	229.832	7.31701	229.832	10.4749	229.832	7.47105
	230.027	7.16297	230.027	10.4749	230.027	7.47105
	230.223	7.16297	230.223	10.3979	230.223	7.39403
	230.418	7.31701	230.418	10.3208	230.418	7.47105
	230.613	7.23999	230.613	10.3208	230.613	7.47105
	230.809	7.31701	230.809	10.3979	230.809	7.47105
	231.004	7.39403	231.004	10.3208	231.004	7.39403
	231.199	7.31701	231.199	10.2438	231.199	7.39403
	231.395	7.31701	231.395	10.1668	231.395	7.47105
	231.59	7.23999	231.59	10.0898	231.59	7.47105
	231.786	7.39403	231.786	10.0898	231.786	7.47105
	231.981	7.23999	231.981	10.0898	231.981	7.62509
	232.176	7.31701	232.176	10.0128	232.176	7.54807
	232.372	7.16297	232.372	10.0128	232.372	7.47105
	232.567	7.31701	232.567	10.0128	232.567	7.47105
	232.762	7.39403	232.762	9.93573	232.762	7.54807
	232.958	7.39403	232.958	9.85871	232.958	7.54807
	233.153	7.39403	233.153	9.78169	233.153	7.54807
	233.348	7.39403	233.348	9.78169	233.348	7.54807
	233.544	7.39403	233.544	9.70467	233.544	7.54807
	233.739	7.39403	233.739	9.70467	233.739	7.47105
	233.934	7.31701	233.934	9.70467	233.934	7.54807
	234.13	7.39403	234.13	9.62765	234.13	7.54807
	234.325	7.39403	234.325	9.62765	234.325	7.54807
	234.52	7.39403	234.52	9.55062	234.52	7.47105
	234.716	7.39403	234.716	9.55062	234.716	7.47105
	234.911	7.39403	234.911	9.39658	234.911	7.47105
	235.106	7.47105	235.106	9.39658	235.106	7.47105
	235.302	7.47105	235.302	9.39658	235.302	7.39403
	235.497	7.47105	235.497	9.31956	235.497	7.39403
	235.692	7.39403	235.692	9.31956	235.692	7.47105
	235.888	7.31701	235.888	9.24254	235.888	7.47105
	236.083	7.39403	236.083	9.24254	236.083	7.54807
	236.278	7.39403	236.278	9.16552	236.278	7.54807
	236.474	7.39403	236.474	9.0885	236.474	7.54807
	236.669	7.39403	236.669	9.0885	236.669	7.62509
	236.864	7.39403	236.864	9.01148	236.864	7.62509
	237.06	7.47105	237.06	8.93445	237.06	7.70212
	237.255	7.47105	237.255	9.01148	237.255	7.85616
	237.45	7.47105	237.45	8.93445	237.45	7.70212
	237.646	7.47105	237.646	8.85743	237.646	7.62509
	237.841	7.47105	237.841	8.85743	237.841	7.62509
	238.036	7.39403	238.036	8.85743	238.036	7.62509
	238.232	7.47105	238.232	8.78041	238.232	7.70212
	238.427	7.47105	238.427	8.70339	238.427	7.70212
	238.622	7.39403	238.622	8.70339	238.622	7.70212
	238.818	7.47105	238.818	8.62637	238.818	7.70212
	239.013	7.47105	239.013	8.54935	239.013	7.70212
	239.208	7.47105	239.208	8.62637	239.208	7.77914
	239.404	7.47105	239.404	8.54935	239.404	7.70212
	239.599	7.39403	239.599	8.54935	239.599	7.70212
	239.794	7.47105	239.794	8.47233	239.794	7.77914
	239.99	7.47105	239.99	8.47233	239.99	7.70212
	240.185	7.47105	240.185	8.39531	240.185	7.70212
	240.38	7.47105	240.38	8.39531	240.38	7.77914
	240.576	7.47105	240.576	8.31829	240.576	7.70212
	240.771	7.39403	240.771	8.39531	240.771	7.70212
	240.966	7.39403	240.966	8.31829	240.966	7.70212
	241.162	7.47105	241.162	8.24126	241.162	7.77914
	241.357	7.31701	241.357	8.31829	241.357	7.85616
	241.552	7.39403	241.552	8.16424	241.552	7.77914
	241.748	7.39403	241.748	8.16424	241.748	7.85616
	241.943	7.47105	241.943	8.0102	241.943	7.85616
	242.138	7.47105	242.138	8.16424	242.138	7.85616
	242.334	7.47105	242.334	8.08722	242.334	7.85616
	242.529	7.62509	242.529	8.0102	242.529	7.77914
	242.724	7.47105	242.724	7.93318	242.724	7.77914
	242.92	7.62509	242.92	7.93318	242.92	7.77914
	243.115	7.54807	243.115	7.93318	243.115	7.85616
	243.31	7.62509	243.31	7.77914	243.31	7.62509
	243.506	7.62509	243.506	7.85616	243.506	7.70212
	243.701	7.62509	243.701	7.70212	243.701	7.77914
	243.896	7.47105	243.896	7.70212	243.896	7.85616
	244.092	7.54807	244.092	7.70212	244.092	7.85616
	244.287	7.62509	244.287	7.70212	244.287	7.77914
	244.482	7.62509	244.482	7.62509	244.482	7.85616
	244.678	7.62509	244.678	7.54807	244.678	7.85616
	244.873	7.54807	244.873	7.62509	244.873	7.85616
	245.068	7.54807	245.068	7.54807	245.068	7.85616
	245.264	7.54807	245.264	7.47105	245.264	7.85616
	245.459	7.54807	245.459	7.39403	245.459	8.0102
	245.654	7.62509	245.654	7.47105	245.654	7.93318
	245.85	7.70212	245.85	7.31701	245.85	7.93318
	246.045	7.62509	246.045	7.31701	246.045	7.85616
	246.24	7.62509	246.24	7.23999	246.24	8.0102
	246.436	7.62509	246.436	7.23999	246.436	7.93318
	246.631	7.70212	246.631	7.23999	246.631	7.85616
	246.826	7.62509	246.826	7.23999	246.826	7.85616
	247.022	7.70212	247.022	7.08595	247.022	7.85616
	247.217	7.62509	247.217	7.08595	247.217	7.93318
	247.412	7.62509	247.412	7.00893	247.412	7.85616
	247.608	7.70212	247.608	7.08595	247.608	7.93318
	247.803	7.62509	247.803	6.9319	247.803	8.0102
	247.998	7.62509	247.998	7.00893	247.998	8.0102
	248.194	7.70212	248.194	6.9319	248.194	7.93318
	248.389	7.85616	248.389	6.85488	248.389	8.0102
	248.584	7.70212	248.584	6.77786	248.584	7.85616
	248.78	7.62509	248.78	6.77786	248.78	7.93318
	248.975	7.62509	248.975	6.70084	248.975	8.0102
	249.17	7.70212	249.17	6.77786	249.17	8.0102
	249.366	7.70212	249.366	6.70084	249.366	8.0102
	249.561	7.62509	249.561	6.62382	249.561	7.93318
	249.756	7.62509	249.756	6.77786	249.756	8.0102
	249.952	7.70212	249.952	6.62382	249.952	8.08722
	250.147	7.70212	250.147	6.62382	250.147	8.08722
	250.342	7.70212	250.342	6.5468	250.342	8.16424
	250.538	7.62509	250.538	6.46978	250.538	8.16424
	250.733	7.62509	250.733	6.46978	250.733	8.08722
	250.928	7.70212	250.928	6.46978	250.928	8.08722
	251.124	7.70212	251.124	6.39276	251.124	8.16424
	251.319	7.70212	251.319	6.31574	251.319	8.08722
	251.514	7.70212	251.514	6.31574	251.514	8.16424
	251.71	7.70212	251.71	6.31574	251.71	8.08722
	251.905	7.70212	251.905	6.31574	251.905	8.08722
	252.1	7.47105	252.1	6.23871	252.1	8.16424
	252.296	7.47105	252.296	6.23871	252.296	8.24126
	252.491	7.54807	252.491	6.16169	252.491	8.16424
	252.686	7.62509	252.686	6.16169	252.686	8.24126
	252.882	7.70212	252.882	6.16169	252.882	8.16424
	253.077	7.70212	253.077	6.08467	253.077	8.16424
	253.272	7.77914	253.272	6.08467	253.272	8.24126
	253.468	7.70212	253.468	6.00765	253.468	8.16424
	253.663	7.70212	253.663	6.00765	253.663	8.31829
	253.858	7.70212	253.858	6.00765	253.858	8.24126
	254.054	7.77914	254.054	6.00765	254.054	8.31829
	254.249	7.77914	254.249	6.00765	254.249	8.24126
	254.445	7.77914	254.445	5.93063	254.445	8.31829
	254.64	7.77914	254.64	5.85361	254.64	8.39531
	254.835	7.85616	254.835	5.93063	254.835	8.31829
	255.031	7.85616	255.031	5.85361	255.031	8.31829
	255.226	7.77914	255.226	5.85361	255.226	8.31829
	255.421	7.85616	255.421	5.69957	255.421	8.31829
	255.617	7.77914	255.617	5.69957	255.617	8.47233
	255.812	7.77914	255.812	5.69957	255.812	8.39531
	256.007	7.70212	256.007	5.62254	256.007	8.39531
	256.203	7.77914	256.203	5.62254	256.203	8.47233
	256.398	7.70212	256.398	5.4685	256.398	8.39531
	256.593	7.77914	256.593	5.62254	256.593	8.39531
	256.789	7.70212	256.789	5.62254	256.789	8.39531
	256.984	7.70212	256.984	5.54552	256.984	8.39531
	257.179	7.85616	257.179	5.4685	257.179	8.47233
	257.375	7.77914	257.375	5.4685	257.375	8.47233
	257.57	7.77914	257.57	5.4685	257.57	8.54935
	257.765	7.85616	257.765	5.39148	257.765	8.47233
	257.961	7.85616	257.961	5.39148	257.961	8.54935
	258.156	7.85616	258.156	5.31446	258.156	8.47233
	258.351	7.85616	258.351	5.39148	258.351	8.47233
	258.547	7.77914	258.547	5.39148	258.547	8.47233
	258.742	7.85616	258.742	5.23744	258.742	8.54935
	258.937	7.85616	258.937	5.23744	258.937	8.62637
	259.133	7.93318	259.133	5.23744	259.133	8.54935
	259.328	7.93318	259.328	5.16042	259.328	8.62637
	259.523	8.0102	259.523	5.0834	259.523	8.54935
	259.719	7.85616	259.719	5.0834	259.719	8.62637
	259.914	7.85616	259.914	5.0834	259.914	8.62637
	260.109	7.85616	260.109	5.0834	260.109	8.70339
	260.305	7.93318	260.305	5.00638	260.305	8.62637
	260.5	7.93318	260.5	5.00638	260.5	8.70339
	260.695	7.85616	260.695	4.92935	260.695	8.70339
	260.891	7.93318	260.891	5.00638	260.891	8.70339
	261.086	7.93318	261.086	4.85233	261.086	8.70339
	261.281	7.93318	261.281	4.92935	261.281	8.70339
	261.477	7.85616	261.477	4.85233	261.477	8.78041
	261.672	7.93318	261.672	4.85233	261.672	8.62637
	261.867	7.93318	261.867	4.69829	261.867	8.70339
	262.063	7.93318	262.063	4.69829	262.063	8.78041
	262.258	7.93318	262.258	4.62127	262.258	8.85743
	262.453	8.0102	262.453	4.62127	262.453	8.78041
	262.649	7.93318	262.649	4.62127	262.649	8.93445
	262.844	8.08722	262.844	4.62127	262.844	8.78041
	263.039	8.08722	263.039	4.62127	263.039	8.70339
	263.235	8.08722	263.235	4.54425	263.235	8.70339
	263.43	8.0102	263.43	4.54425	263.43	8.78041
	263.625	8.08722	263.625	4.54425	263.625	8.93445
	263.821	8.0102	263.821	4.46723	263.821	8.93445
	264.016	8.08722	264.016	4.46723	264.016	9.01148
	264.211	8.0102	264.211	4.39021	264.211	8.85743
	264.407	8.0102	264.407	4.46723	264.407	8.93445
	264.602	7.93318	264.602	4.31319	264.602	9.01148
	264.797	8.0102	264.797	4.39021	264.797	9.01148
	264.993	8.0102	264.993	4.23616	264.993	9.16552
	265.188	8.0102	265.188	4.39021	265.188	9.0885
	265.383	8.0102	265.383	4.31319	265.383	9.0885
	265.579	8.0102	265.579	4.31319	265.579	9.0885
	265.774	8.08722	265.774	4.23616	265.774	9.16552
	265.969	8.08722	265.969	4.31319	265.969	9.0885
	266.165	8.0102	266.165	4.23616	266.165	9.16552
	266.36	8.0102	266.36	4.15914	266.36	9.16552
	266.555	8.16424	266.555	4.23616	266.555	9.24254
	266.751	8.24126	266.751	4.08212	266.751	9.16552
	266.946	8.24126	266.946	4.08212	266.946	9.16552
	267.141	8.24126	267.141	4.08212	267.141	9.16552
	267.337	8.16424	267.337	3.92808	267.337	9.16552
	267.532	8.16424	267.532	4.0051	267.532	9.16552
	267.727	8.24126	267.727	3.92808	267.727	9.24254
	267.923	8.31829	267.923	3.92808	267.923	9.16552
	268.118	8.24126	268.118	3.92808	268.118	9.16552
	268.313	8.24126	268.313	3.85106	268.313	9.31956
	268.509	8.31829	268.509	3.85106	268.509	9.31956
	268.704	8.31829	268.704	3.85106	268.704	9.39658
	268.899	8.31829	268.899	3.85106	268.899	9.39658
	269.095	8.31829	269.095	3.85106	269.095	9.4736
	269.29	8.31829	269.29	3.92808	269.29	9.4736
	269.485	8.31829	269.485	3.85106	269.485	9.4736
	269.681	8.31829	269.681	3.77404	269.681	9.55062
	269.876	8.31829	269.876	3.77404	269.876	9.55062
	270.071	8.31829	270.071	3.77404	270.071	9.62765
	270.267	8.31829	270.267	3.69702	270.267	9.55062
	270.462	8.39531	270.462	3.61999	270.462	9.55062
	270.657	8.39531	270.657	3.69702	270.657	9.62765
	270.853	8.47233	270.853	3.61999	270.853	9.70467
	271.048	8.39531	271.048	3.61999	271.048	9.70467
	271.243	8.39531	271.243	3.69702	271.243	9.62765
	271.439	8.47233	271.439	3.54297	271.439	9.70467
	271.634	8.39531	271.634	3.54297	271.634	9.70467
	271.829	8.39531	271.829	3.61999	271.829	9.78169
	272.025	8.39531	272.025	3.46595	272.025	9.70467
	272.22	8.47233	272.22	3.46595	272.22	9.78169
	272.415	8.31829	272.415	3.46595	272.415	9.78169
	272.611	8.47233	272.611	3.38893	272.611	9.85871
	272.806	8.47233	272.806	3.46595	272.806	9.85871
	273.001	8.54935	273.001	3.31191	273.001	9.85871
	273.197	8.62637	273.197	3.38893	273.197	9.93573
	273.392	8.62637	273.392	3.38893	273.392	9.93573
	273.587	8.78041	273.587	3.31191	273.587	10.0898
	273.783	8.70339	273.783	3.38893	273.783	10.0898
	273.978	8.70339	273.978	3.23489	273.978	10.0898
	274.173	8.78041	274.173	3.31191	274.173	10.0898
	274.369	8.78041	274.369	3.15787	274.369	10.1668
	274.564	8.78041	274.564	3.15787	274.564	10.1668
	274.759	8.85743	274.759	3.15787	274.759	10.1668
	274.955	8.78041	274.955	3.15787	274.955	10.2438
	275.15	8.93445	275.15	3.15787	275.15	10.2438
	275.346	8.85743	275.346	3.15787	275.346	10.3208
	275.541	8.85743	275.541	3.15787	275.541	10.3208
	275.736	8.93445	275.736	3.15787	275.736	10.3979
	275.932	8.85743	275.932	3.15787	275.932	10.3208
	276.127	8.93445	276.127	3.15787	276.127	10.3979
	276.322	9.01148	276.322	3.15787	276.322	10.3208
	276.518	9.01148	276.518	3.15787	276.518	10.3979
	276.713	9.0885	276.713	3.15787	276.713	10.4749
	276.908	9.01148	276.908	3.15787	276.908	10.3979
	277.104	9.01148	277.104	3.08085	277.104	10.3979
	277.299	9.16552	277.299	3.15787	277.299	10.4749
	277.494	9.0885	277.494	3.08085	277.494	10.4749
	277.69	9.0885	277.69	2.9268	277.69	10.5519
	277.885	9.16552	277.885	3.00383	277.885	10.5519
	278.08	9.16552	278.08	3.00383	278.08	10.7059
	278.276	9.16552	278.276	2.9268	278.276	10.783
	278.471	9.16552	278.471	3.00383	278.471	10.7059
	278.666	9.16552	278.666	2.84978	278.666	10.783
	278.862	9.24254	278.862	2.84978	278.862	10.86
	279.057	9.31956	279.057	2.9268	279.057	10.86
	279.252	9.24254	279.252	2.77276	279.252	10.937
	279.448	9.24254	279.448	2.84978	279.448	11.014
	279.643	9.31956	279.643	2.77276	279.643	11.091
	279.838	9.31956	279.838	2.77276	279.838	11.091
	280.034	9.39658	280.034	2.69574	280.034	11.091
	280.229	9.39658	280.229	2.69574	280.229	11.1681
	280.424	9.4736	280.424	2.77276	280.424	11.1681
	280.62	9.55062	280.62	2.77276	280.62	11.1681
	280.815	9.55062	280.815	2.77276	280.815	11.2451
	281.01	9.62765	281.01	2.84978	281.01	11.3991
	281.206	9.55062	281.206	2.69574	281.206	11.4762
	281.401	9.62765	281.401	2.61872	281.401	11.3991
	281.596	9.62765	281.596	2.5417	281.596	11.4762
	281.792	9.70467	281.792	2.5417	281.792	11.4762
	281.987	9.70467	281.987	2.5417	281.987	11.5532
	282.182	9.62765	282.182	2.5417	282.182	11.6302
	282.378	9.70467	282.378	2.5417	282.378	11.5532
	282.573	9.62765	282.573	2.46468	282.573	11.7072
	282.768	9.78169	282.768	2.5417	282.768	11.8613
	282.964	9.85871	282.964	2.46468	282.964	11.7842
	283.159	9.78169	283.159	2.46468	283.159	11.8613
	283.354	9.70467	283.354	2.38766	283.354	11.8613
	283.55	9.85871	283.55	2.46468	283.55	11.9383
	283.745	9.85871	283.745	2.38766	283.745	11.9383
	283.94	9.93573	283.94	2.38766	283.94	12.0153
	284.136	9.93573	284.136	2.31063	284.136	12.0153
	284.331	9.93573	284.331	2.38766	284.331	12.1693
	284.526	9.93573	284.526	2.38766	284.526	12.1693
	284.722	10.0898	284.722	2.31063	284.722	12.2464
	284.917	10.0898	284.917	2.31063	284.917	12.3234
	285.112	10.0898	285.112	2.31063	285.112	12.4774
	285.308	10.2438	285.308	2.31063	285.308	12.4774
	285.503	10.2438	285.503	2.23361	285.503	12.4774
	285.698	10.2438	285.698	2.23361	285.698	12.5544
	285.894	10.3208	285.894	2.23361	285.894	12.6315
	286.089	10.3208	286.089	2.23361	286.089	12.7085
	286.284	10.3979	286.284	2.23361	286.284	12.7855
	286.48	10.5519	286.48	2.23361	286.48	12.9396
	286.675	10.4749	286.675	2.23361	286.675	13.0166
	286.87	10.5519	286.87	2.15659	286.87	13.0166
	287.066	10.5519	287.066	2.23361	287.066	13.0936
	287.261	10.6289	287.261	2.15659	287.261	13.1706
	287.456	10.6289	287.456	2.15659	287.456	13.2476
	287.652	10.7059	287.652	2.15659	287.652	13.3247
	287.847	10.7059	287.847	2.07957	287.847	13.4787
	288.042	10.783	288.042	2.07957	288.042	13.4017
	288.238	10.783	288.238	2.07957	288.238	13.5557
	288.433	10.86	288.433	2.07957	288.433	13.5557
	288.628	10.937	288.628	2.07957	288.628	13.6327
	288.824	10.937	288.824	2.00255	288.824	13.7098
	289.019	11.014	289.019	2.00255	289.019	13.7868
	289.214	11.1681	289.214	2.00255	289.214	13.8638
	289.41	11.2451	289.41	1.84851	289.41	14.0178
	289.605	11.2451	289.605	1.92553	289.605	14.0178
	289.8	11.2451	289.8	1.92553	289.8	14.1719
	289.996	11.3221	289.996	2.00255	289.996	14.3259
	290.191	11.3991	290.191	1.92553	290.191	14.403
	290.386	11.4762	290.386	1.77149	290.386	14.403
	290.582	11.4762	290.582	1.77149	290.582	14.557
	290.777	11.5532	290.777	1.92553	290.777	14.711
	290.972	11.6302	290.972	1.92553	290.972	14.8651
	291.168	11.7072	291.168	1.92553	291.168	14.9421
	291.363	11.7842	291.363	1.84851	291.363	15.0191
	291.558	11.7842	291.558	1.77149	291.558	15.1732
	291.754	11.9383	291.754	1.84851	291.754	15.2502
	291.949	12.0153	291.949	1.77149	291.949	15.4042
	292.144	11.9383	292.144	1.77149	292.144	15.4812
	292.34	12.0153	292.34	1.77149	292.34	15.5583
	292.535	12.1693	292.535	1.77149	292.535	15.7123
	292.73	12.3234	292.73	1.84851	292.73	15.8664
	292.926	12.3234	292.926	1.77149	292.926	15.9434
	293.121	12.4004	293.121	1.69447	293.121	16.0204
	293.316	12.4774	293.316	1.84851	293.316	16.0204
	293.512	12.4774	293.512	1.69447	293.512	16.2515
	293.707	12.6315	293.707	1.84851	293.707	16.3285
	293.902	12.7085	293.902	1.61744	293.902	16.5596
	294.098	12.8625	294.098	1.61744	294.098	16.7136
	294.293	12.9396	294.293	1.69447	294.293	16.7906
	294.488	13.0166	294.488	1.61744	294.488	16.9447
	294.684	13.0936	294.684	1.54042	294.684	17.0987
	294.879	13.2476	294.879	1.61744	294.879	17.2527
	295.074	13.3247	295.074	1.61744	295.074	17.4838
	295.27	13.4017	295.27	1.54042	295.27	17.5608
	295.465	13.4787	295.465	1.61744	295.465	17.6379
	295.66	13.6327	295.66	1.54042	295.66	17.8689
	295.856	13.6327	295.856	1.61744	295.856	18.023
	296.051	13.7868	296.051	1.4634	296.051	18.177
	296.246	13.9408	296.246	1.61744	296.246	18.331
	296.442	14.0178	296.442	1.54042	296.442	18.5621
	296.637	14.1719	296.637	1.38638	296.637	18.6391
	296.832	14.1719	296.832	1.4634	296.832	18.8702
	297.028	14.403	297.028	1.4634	297.028	19.3323
	297.223	14.48	297.223	1.54042	297.223	19.1783
	297.419	14.634	297.419	1.61744	297.419	19.4864
	297.614	14.634	297.614	1.61744	297.614	19.4864
	297.809	14.9421	297.809	1.4634	297.809	19.7174
	298.005	15.0191	298.005	1.54042	298.005	19.9485
	298.2	15.1732	298.2	1.4634	298.2	20.2566
	298.395	15.3272	298.395	1.4634	298.395	20.4876
	298.591	15.4042	298.591	1.4634	298.591	20.6417
	298.786	15.6353	298.786	1.38638	298.786	20.7957
	298.981	15.6353	298.981	1.30936	298.981	21.0268
	299.177	15.8664	299.177	1.38638	299.177	21.2578
	299.372	15.9434	299.372	1.38638	299.372	21.5659
	299.567	16.1744	299.567	1.38638	299.567	21.72
	299.763	16.4055	299.763	1.54042	299.763	21.874
	299.958	16.5596	299.958	1.4634	299.958	22.1051
	300.153	16.7136	300.153	1.54042	300.153	22.4132
	300.349	16.8676	300.349	1.4634	300.349	22.7212
	300.544	17.0217	300.544	1.4634	300.544	23.1063
	300.739	17.1757	300.739	1.4634	300.739	23.3374
	300.935	17.3298	300.935	1.4634	300.935	23.5685
	301.13	17.5608	301.13	1.4634	301.13	23.8766
	301.325	17.8689	301.325	1.38638	301.325	24.1846
	301.521	18.1	301.521	1.4634	301.521	24.5697
	301.716	18.331	301.716	1.38638	301.716	24.9549
	301.911	18.4851	301.911	1.4634	301.911	25.2629
	302.107	18.7161	302.107	1.4634	302.107	25.494
	302.302	18.9472	302.302	1.38638	302.302	25.9561
	302.497	19.1783	302.497	1.4634	302.497	26.2642
	302.693	19.4093	302.693	1.38638	302.693	26.4953
	302.888	19.6404	302.888	1.4634	302.888	26.8804
	303.083	19.8715	303.083	1.38638	303.083	27.3425
	303.279	20.1795	303.279	1.38638	303.279	27.6506
	303.474	20.4876	303.474	1.4634	303.474	28.0357
	303.669	20.7957	303.669	1.38638	303.669	28.4978
	303.865	21.0268	303.865	1.38638	303.865	28.96
	304.06	21.3349	304.06	1.4634	304.06	29.3451
	304.255	21.6429	304.255	1.38638	304.255	29.7302
	304.451	21.951	304.451	1.38638	304.451	30.1923
	304.646	22.3361	304.646	1.30936	304.646	30.5774
	304.841	22.7212	304.841	1.38638	304.841	31.0395
	305.037	23.1063	305.037	1.30936	305.037	31.6557
	305.232	23.4144	305.232	1.38638	305.232	32.1178
	305.427	23.7995	305.427	1.30936	305.427	32.657
	305.623	24.1846	305.623	1.38638	305.623	33.1961
	305.818	24.4927	305.818	1.23234	305.818	33.7353
	306.013	24.8778	306.013	1.38638	306.013	34.3514
	306.209	25.34	306.209	1.30936	306.209	34.8906
	306.404	25.7251	306.404	1.23234	306.404	35.5068
	306.599	26.1872	306.599	1.30936	306.599	36.1229
	306.795	26.6493	306.795	1.38638	306.795	36.7391
	306.99	27.1115	306.99	1.23234	306.99	37.3553
	307.185	27.5736	307.185	1.30936	307.185	38.1255
	307.381	28.1127	307.381	1.38638	307.381	38.7416
	307.576	28.6519	307.576	1.30936	307.576	39.5119
	307.771	29.268	307.771	1.30936	307.771	40.205
	307.967	29.7302	307.967	1.23234	307.967	40.8982
	308.162	30.3463	308.162	1.30936	308.162	41.6684
	308.357	30.8085	308.357	1.30936	308.357	42.5157
	308.553	31.5017	308.553	1.23234	308.553	43.4399
	308.748	32.1949	308.748	1.30936	308.748	44.2872
	308.943	32.811	308.943	1.23234	308.943	45.2114
	309.139	33.5042	309.139	1.23234	309.139	46.0587
	309.334	34.1974	309.334	1.30936	309.334	47.0599
	309.529	34.8906	309.529	1.23234	309.529	48.0612
	309.725	35.6608	309.725	1.23234	309.725	48.9855
	309.92	36.431	309.92	1.23234	309.92	50.1408
	310.115	37.1242	310.115	1.23234	310.115	51.2191
	310.311	37.9714	310.311	1.30936	310.311	52.3744
	310.506	38.8957	310.506	1.23234	310.506	53.5297
	310.701	39.8199	310.701	1.30936	310.701	54.8391
	310.897	40.6672	310.897	1.23234	310.897	56.0714
	311.092	41.6684	311.092	1.23234	311.092	57.3037
	311.287	42.5927	311.287	1.23234	311.287	58.7672
	311.483	43.594	311.483	1.15532	311.483	59.9995
	311.678	44.7493	311.678	1.23234	311.678	61.6169
	311.873	45.9046	311.873	1.0783	311.873	63.0803
	312.069	47.214	312.069	1.15532	312.069	64.7748
	312.264	48.3693	312.264	1.0783	312.264	66.4693
	312.459	49.6786	312.459	1.23234	312.459	68.1637
	312.655	50.988	312.655	1.15532	312.655	69.8582
	312.85	52.5284	312.85	1.0783	312.85	71.7067
	313.045	53.9148	313.045	1.15532	313.045	73.5552
	313.241	55.4552	313.241	1.15532	313.241	75.5578
	313.436	56.9957	313.436	1.15532	313.436	77.7143
	313.631	58.6901	313.631	1.00128	313.631	79.7939
	313.827	60.4616	313.827	1.15532	313.827	82.0275
	314.022	62.3101	314.022	1.0783	314.022	84.4922
	314.217	64.2357	314.217	1.15532	314.217	86.9569
	314.413	66.2382	314.413	1.00128	314.413	89.6526
	314.608	68.3178	314.608	1.00128	314.608	92.2713
	314.803	70.4744	314.803	1.0783	314.803	95.1211
	314.999	72.785	314.999	1.0783	314.999	98.0479
	315.194	75.1727	315.194	1.0783	315.194	101.129
	315.389	77.7143	315.389	0.92425	315.389	104.287
	315.585	80.4101	315.585	1.00128	315.585	107.599
	315.78	83.2599	315.78	1.0783	315.78	111.142
	315.975	86.2637	315.975	1.0783	315.975	114.916
	316.171	89.2675	316.171	1.0783	316.171	118.69
	316.366	92.5024	316.366	1.15532	316.366	122.618
	316.561	95.8913	316.561	1.0783	316.561	126.931
	316.757	99.5113	316.757	1.15532	316.757	131.321
	316.952	103.516	316.952	1.0783	316.952	136.019
	317.147	107.676	317.147	1.0783	317.147	140.872
	317.343	111.835	317.343	1.00128	317.343	145.878
	317.538	116.379	317.538	1.00128	317.538	151.27
	317.733	121.154	317.733	0.92425	317.733	156.738
	317.929	126.161	317.929	1.00128	317.929	162.746
	318.124	131.398	318.124	1.00128	318.124	168.599
	318.32	137.098	318.32	1.0783	318.32	175.146
	318.515	142.951	318.515	1.00128	318.515	181.847
	318.71	149.421	318.71	0.92425	318.71	189.01
	318.906	156.199	318.906	1.0783	318.906	196.481
	319.101	163.516	319.101	1.00128	319.101	204.337
	319.296	171.141	319.296	0.92425	319.296	212.655
	319.492	179.459	319.492	0.92425	319.492	221.513
	319.687	188.317	319.687	0.92425	319.687	230.524
	319.882	197.713	319.882	0.84723	319.882	240.383
	320.078	207.726	320.078	1.00128	320.078	250.473
	320.273	218.663	320.273	0.77021	320.273	261.256
	320.468	229.985	320.468	1.00128	320.468	272.501
	320.664	242.386	320.664	0.92425	320.664	284.362
	320.859	255.479	320.859	0.84723	320.859	296.686
	321.054	269.882	321.054	0.92425	321.054	309.856
	321.25	284.901	321.25	0.92425	321.25	323.412
	321.445	301.384	321.445	0.92425	321.445	337.969
	321.64	318.791	321.64	0.77021	321.64	352.757
	321.836	338.046	321.836	0.69319	321.836	368.469
	322.031	358.148	322.031	0.69319	322.031	384.259
	322.226	380.022	322.226	0.84723	322.226	400.741
	322.422	402.975	322.422	0.77021	322.422	417.609
	322.617	428.238	322.617	0.77021	322.617	435.093
	322.812	454.733	322.812	0.84723	322.812	452.576
	323.008	483.77	323.008	0.84723	323.008	470.522
	323.203	514.578	323.203	0.77021	323.203	488.237
	323.398	548.776	323.398	0.69319	323.398	506.26
	323.594	584.206	323.594	0.84723	323.594	523.744
	323.789	622.1	323.789	0.77021	323.789	540.997
	323.984	662.151	323.984	0.84723	323.984	557.017
	324.18	705.668	324.18	0.77021	324.18	571.651
	324.375	751.495	324.375	0.92425	324.375	583.974
	324.57	801.328	324.57	0.92425	324.57	594.295
	324.766	851.469	324.766	0.84723	324.766	601.381
	324.961	903.997	324.961	0.84723	324.961	605.386
	325.156	956.372	325.156	0.84723	325.156	605.54
	325.352	1008.9	325.352	0.84723	325.352	601.458
	325.547	1058.04	325.547	0.84723	325.547	592.678
	325.742	1101.09	325.742	0.92425	325.742	579.199
	325.938	1133.14	325.938	0.92425	325.938	561.099
	326.133	1151.85	326.133	0.92425	326.133	537.839
	326.328	1152.78	326.328	0.84723	326.328	511.112
	326.524	1134.06	326.524	0.84723	326.524	481.151
	326.719	1095.01	326.719	0.84723	326.719	449.341
	326.914	1035.63	326.914	0.84723	326.914	415.606
	327.11	961.455	327.11	0.92425	327.11	381.255
	327.305	875.885	327.305	0.77021	327.305	346.056
	327.5	786.54	327.5	0.92425	327.5	311.859
	327.696	695.27	327.696	0.77021	327.696	278.74
	327.891	610.162	327.891	0.84723	327.891	247.854
	328.086	528.75	328.086	0.77021	328.086	218.663
	328.282	455.657	328.282	0.69319	328.282	192.014
	328.477	389.727	328.477	0.69319	328.477	167.521
	328.672	331.73	328.672	0.69319	328.672	145.647
	328.868	279.895	328.868	0.61617	328.868	125.93
	329.063	235.839	329.063	0.61617	329.063	108.754
	329.258	197.713	329.258	0.61617	329.258	93.7348
	329.454	165.827	329.454	0.61617	329.454	81.1033
	329.649	138.638	329.649	0.69319	329.649	70.1663
	329.844	116.379	329.844	0.53915	329.844	61.1548
	330.04	97.8939	330.04	0.46213	330.04	53.6067
	330.235	83.1829	330.235	0.46213	330.235	47.5991
	330.43	70.8595	330.43	0.46213	330.43	42.9778
	330.626	61.2318	330.626	0.46213	330.626	39.4348
	330.821	53.2986	330.821	0.38511	330.821	36.6621
	331.016	47.1369	331.016	0.38511	331.016	34.8136
	331.212	41.8995	331.212	0.38511	331.212	33.5812
	331.407	37.5093	331.407	0.30808	331.407	32.811
	331.602	33.8123	331.602	0.30808	331.602	32.657
	331.798	31.1166	331.798	0.30808	331.798	32.811
	331.993	29.4991	331.993	0.23106	331.993	33.1191
	332.188	29.191	332.188	0.30808	332.188	33.5812
	332.384	29.7302	332.384	0.15404	332.384	34.1204
	332.579	30.0383	332.579	0.23106	332.579	34.7365
	332.774	29.191	332.774	0.07702	332.774	35.3527
	332.97	26.1102	332.97	0.15404	332.97	35.8919
	333.165	20.8727	333.165	0.07702	333.165	36.5851
	333.36	13.7868	333.36	0.07702	333.36	37.2782
	333.556	5.00638	333.556	0	333.556	37.8174
	333.751	-4.0051	333.751	0	333.751	38.6646
	333.946	-13.7098	333.946	-0.07702	333.946	39.8199
	334.142	-23.6455	334.142	-0.15404	334.142	40.8982
	334.337	-33.7353	334.337	-0.15404	334.337	42.1306
	334.532	-42.5157	334.532	-0.23106	334.532	43.517
	334.728	-48.9855	334.728	-0.15404	334.728	45.1344
	334.923	-51.3731	334.923	-0.23106	334.923	46.8289
	335.118	-48.9855	335.118	-0.30808	335.118	48.6774
	335.314	-42.0536	335.314	-0.30808	335.314	50.6799
	335.509	-31.8097	335.509	-0.38511	335.509	52.7595
	335.704	-20.0255	335.704	-0.46213	335.704	54.9161
	335.9	-7.85616	335.9	-0.46213	335.9	57.1497
	336.095	3.08085	336.095	-0.53915	336.095	59.3833
	336.29	13.0166	336.29	-0.46213	336.29	61.771
	336.486	21.797	336.486	-0.61617	336.486	64.3127
	336.681	30.2693	336.681	-0.61617	336.681	67.2395
	336.876	38.5106	336.876	-0.38511	336.876	70.4744
	337.072	47.5221	337.072	-0.53915	337.072	73.9403
	337.267	57.0727	337.267	-0.61617	337.267	77.6373
	337.462	67.4705	337.462	-0.53915	337.462	81.8735
	337.658	77.7143	337.658	-0.61617	337.658	86.1867
	337.853	87.6501	337.853	-0.46213	337.853	90.962
	338.048	95.6603	338.048	-0.61617	338.048	95.7373
	338.244	101.36	338.244	-0.61617	338.244	100.744
	338.439	103.439	338.439	-0.53915	338.439	105.596
	338.634	101.668	338.634	-0.53915	338.634	110.371
	338.83	96.7386	338.83	-0.61617	338.83	114.993
	339.025	90.4999	339.025	-0.61617	339.025	119.383
	339.22	85.5705	339.22	-0.53915	339.22	123.311
	339.416	83.3369	339.416	-0.53915	339.416	127.008
	339.611	84.1841	339.611	-0.53915	339.611	130.628
	339.806	87.6501	339.806	-0.46213	339.806	134.017
	340.002	92.9645	340.002	-0.38511	340.002	137.252
	340.197	99.1262	340.197	-0.38511	340.197	140.256
	340.392	105.057	340.392	-0.30808	340.392	143.259
	340.588	109.678	340.588	-0.23106	340.588	146.186
	340.783	112.451	340.783	-0.07702	340.783	149.113
	340.979	113.606	340.979	-0.07702	340.979	152.194
	341.174	113.683	341.174	0	341.174	155.198
	341.369	113.529	341.369	0	341.369	158.356
	341.565	114.839	341.565	0.07702	341.565	161.667
	341.76	118.767	341.76	0.07702	341.76	165.287
	341.955	126.546	341.955	0.15404	341.955	168.907
	342.151	138.638	342.151	0.15404	342.151	172.99
	342.346	153.811	342.346	0.23106	342.346	177.38
	342.541	171.757	342.541	0.15404	342.541	182.155
	342.737	190.935	342.737	0.07702	342.737	187.084
	342.932	210.961	342.932	0	342.932	192.322
	343.127	229.831	343.127	-0.07702	343.127	197.405
	343.323	246.776	343.323	-0.15404	343.323	202.797
	343.518	259.253	343.518	-0.38511	343.518	207.803
	343.713	266.955	343.713	-0.61617	343.713	212.964
	343.909	270.036	343.909	-1.00128	343.909	217.508
	344.104	270.883	344.104	-1.23234	344.104	221.436
	344.299	271.962	344.299	-1.38638	344.299	224.517
	344.495	275.89	344.495	-1.38638	344.495	226.981
	344.69	282.822	344.69	-1.4634	344.69	227.983
	344.885	292.295	344.885	-1.4634	344.885	227.752
	345.081	302.077	345.081	-1.4634	345.081	225.903
	345.276	310.78	345.276	-1.30936	345.276	222.283
	345.471	315.479	345.471	-1.30936	345.471	216.661
	345.667	315.402	345.667	-1.15532	345.667	208.342
	345.862	310.395	345.862	-1.0783	345.862	196.943
	346.057	300.537	346.057	-1.00128	346.057	181.462
	346.253	287.135	346.253	-0.92425	346.253	161.436
	346.448	269.805	346.448	-0.77021	346.448	135.557
	346.643	247.7	346.643	-0.53915	346.643	103.593
	346.839	218.509	346.839	-0.46213	346.839	64.4667
	347.034	180.769	347.034	-0.46213	347.034	18.8702
	347.229	131.167	347.229	-0.30808	347.229	-34.3514
	347.425	67.9327	347.425	-0.30808	347.425	-92.9645
	347.62	-14.2489	347.62	-0.23106	347.62	-157.2
	347.815	-116.225	347.815	-0.15404	347.815	-222.591
	348.011	-242.848	348.011	-0.15404	348.011	-289.6
	348.206	-401.434	348.206	-0.15404	348.206	-355.992
	348.401	-615.861	348.401	0	348.401	-423.462
	348.597	-891.982	348.597	-0.07702	348.597	-491.01
	348.792	-1205.07	348.792	-0.07702	348.792	-562.023
	348.987	-1480.58	348.987	0.07702	348.987	-636.734
	349.183	-1694.77	349.183	0	349.183	-719.686
	349.378	-1843.42	349.378	0.07702	349.378	-809.261
	349.573	-1947.02	349.573	0.07702	349.573	-907.925
	349.769	-2016.49	349.769	0.07702	349.769	-1009.82
	349.964	-2061.63	349.964	0.15404	349.964	-1111.88
	350.159	-2084.04	350.159	0.07702	350.159	-1202.38
	350.355	-2085.5	350.355	0.30808	350.355	-1276.16
	350.55	-2066.48	350.55	0.30808	350.55	-1325.23
	350.745	-2026.35	350.745	0.46213	350.745	-1349.1
	350.941	-1966.66	350.941	0.61617	350.941	-1346.79
	351.136	-1885.86	351.136	0.53915	351.136	-1320.68
	351.331	-1786.97	351.331	0.46213	351.331	-1275.47
	351.527	-1668.89	351.527	0.61617	351.527	-1214.93
	351.722	-1540.12	351.722	0.46213	351.722	-1146.85
	351.917	-1404.17	351.917	0.53915	351.917	-1074.14
	352.113	-1273.24	352.113	0.38511	352.113	-1002.74
	352.308	-1149.46	352.308	0.38511	352.308	-932.957
	352.503	-1041.02	352.503	0.23106	352.503	-868.337
	352.699	-945.05	352.699	0.15404	352.699	-807.875
	352.894	-862.714	352.894	0.07702	352.894	-753.036
	353.089	-789.467	353.089	0	353.089	-701.971
	353.285	-725.924	353.285	-0.07702	353.285	-655.989
	353.48	-669.16	353.48	-0.07702	353.48	-613.242
	353.675	-619.096	353.675	-0.15404	353.675	-574.424
	353.871	-573.423	353.871	-0.30808	353.871	-537.993
	354.066	-532.678	354.066	-0.30808	354.066	-505.105
	354.261	-495.477	354.261	-0.46213	354.261	-474.373
	354.457	-462.204	354.457	-0.38511	354.457	-446.415
	354.652	-431.396	354.652	-0.46213	354.652	-420.073
	354.847	-403.745	354.847	-0.46213	354.847	-396.12
	355.043	-378.097	355.043	-0.46213	355.043	-373.63
	355.238	-354.991	355.238	-0.38511	355.238	-353.065
	355.433	-333.271	355.433	-0.38511	355.433	-333.579
	355.629	-313.553	355.629	-0.38511	355.629	-315.556
	355.824	-294.991	355.824	-0.30808	355.824	-298.534
	356.019	-278.354	356.019	-0.30808	356.019	-283.053
	356.215	-262.488	356.215	-0.15404	356.215	-268.265
	356.41	-248.162	356.41	-0.15404	356.41	-254.632
	356.605	-234.606	356.605	-0.07702	356.605	-241.846
	356.801	-222.36	356.801	-0.07702	356.801	-230.062
	356.996	-210.653	356.996	-0.07702	356.996	-218.74
	357.191	-199.87	357.191	0	357.191	-208.342
	357.387	-189.78	357.387	-0.07702	357.387	-198.484
	357.582	-180.538	357.582	0	357.582	-189.318
	357.777	-171.68	357.777	0	357.777	-180.538
	357.973	-163.516	357.973	-0.07702	357.973	-172.527
	358.168	-155.737	358.168	0	358.168	-164.748
	358.363	-148.728	358.363	0.07702	358.363	-157.508
	358.559	-141.796	358.559	0	358.559	-150.499
	358.754	-135.403	358.754	0	358.754	-144.184
	358.949	-129.319	358.949	-0.07702	358.949	-138.022
	359.145	-123.619	359.145	0	359.145	-132.168
	359.34	-118.227	359.34	0	359.34	-126.7
	359.535	-113.221	359.535	0	359.535	-121.539
	359.731	-108.523	359.731	0	359.731	-116.687
	359.926	-103.979	359.926	0	359.926	-111.989
	360.121	-99.7424	360.121	0	360.121	-107.522
	360.317	-95.6603	360.317	0	360.317	-103.285
	360.512	-91.8092	360.512	0.07702	360.512	-99.2803
	360.707	-88.1892	360.707	0	360.707	-95.5833
	360.903	-84.8003	360.903	0.07702	360.903	-92.0403
	361.098	-81.5654	361.098	0.07702	361.098	-88.6514
	361.293	-78.4075	361.293	0.07702	361.293	-85.3394
	361.489	-75.5578	361.489	0.07702	361.489	-82.3356
	361.684	-72.708	361.684	0.07702	361.684	-79.2548
	361.88	-70.0893	361.88	0	361.88	-76.405
	362.075	-67.3935	362.075	0.07702	362.075	-73.7092
	362.27	-65.0059	362.27	0	362.27	-71.2446
	362.466	-62.6952	362.466	0	362.466	-68.7799
	362.661	-60.5386	362.661	0.07702	362.661	-66.4693
	362.856	-58.382	362.856	0.07702	362.856	-64.1586
	363.052	-56.3795	363.052	0.07702	363.052	-62.0791
	363.247	-54.3769	363.247	0	363.247	-59.9225
	363.442	-52.6054	363.442	0.07702	363.442	-58.074
	363.638	-50.757	363.638	0	363.638	-56.0714
	363.833	-49.0625	363.833	0	363.833	-54.2229
	364.028	-47.5221	364.028	0.07702	364.028	-52.4514
	364.224	-45.9816	364.224	0.07702	364.224	-50.834
	364.419	-44.4412	364.419	0	364.419	-49.1395
	364.614	-42.9778	364.614	0.15404	364.614	-47.6761
	364.81	-41.5144	364.81	0.07702	364.81	-46.2127
	365.005	-40.205	365.005	0.07702	365.005	-44.7493
	365.2	-38.8187	365.2	0	365.2	-43.2859
	365.396	-37.6634	365.396	0.07702	365.396	-41.8995
	365.591	-36.508	365.591	0	365.591	-40.6672
	365.786	-35.3527	365.786	0.07702	365.786	-39.3578
	365.982	-34.1974	365.982	0.07702	365.982	-38.1255
	366.177	-33.1191	366.177	0.15404	366.177	-36.9702
	366.372	-32.1178	366.372	0.07702	366.372	-35.9689
	366.568	-31.1936	366.568	0	366.568	-34.8906
	366.763	-30.1153	366.763	0.15404	366.763	-33.8123
	366.958	-29.191	366.958	0	366.958	-32.734
	367.154	-28.2668	367.154	0.15404	367.154	-31.7327
	367.349	-27.4965	367.349	0.07702	367.349	-30.8855
	367.544	-26.6493	367.544	0.23106	367.544	-29.8842
	367.74	-25.8791	367.74	0.07702	367.74	-29.037
	367.935	-25.1089	367.935	0.07702	367.935	-28.1898
	368.13	-24.4157	368.13	0.23106	368.13	-27.4195
	368.326	-23.6455	368.326	0.15404	368.326	-26.6493
	368.521	-22.8753	368.521	0.07702	368.521	-25.9561
	368.716	-22.3361	368.716	0.07702	368.716	-25.1859
	368.912	-21.6429	368.912	0.15404	368.912	-24.5697
	369.107	-20.9498	369.107	0.07702	369.107	-23.7995
	369.302	-20.4876	369.302	0	369.302	-23.1834
	369.498	-19.9485	369.498	0.07702	369.498	-22.6442
	369.693	-19.4093	369.693	0	369.693	-22.0281
	369.888	-18.7932	369.888	-0.07702	369.888	-21.4119
	370.084	-18.254	370.084	0.07702	370.084	-20.7187
	370.279	-17.7149	370.279	0	370.279	-20.1795
	370.474	-17.1757	370.474	0.07702	370.474	-19.7174
	370.67	-16.7136	370.67	0	370.67	-19.1013
	370.865	-16.2515	370.865	0.07702	370.865	-18.4851
	371.06	-15.7893	371.06	0	371.06	-18.023
	371.256	-15.3272	371.256	0	371.256	-17.5608
	371.451	-14.8651	371.451	-0.07702	371.451	-17.0217
	371.646	-14.403	371.646	0	371.646	-16.5596
	371.842	-14.0178	371.842	0	371.842	-16.0974
	372.037	-13.5557	372.037	0.07702	372.037	-15.7123
	372.232	-13.2476	372.232	0	372.232	-15.2502
	372.428	-12.8625	372.428	0.07702	372.428	-14.8651
	372.623	-12.3234	372.623	0.07702	372.623	-14.48
	372.818	-12.0923	372.818	0.07702	372.818	-14.0178
	373.014	-11.7072	373.014	0.07702	373.014	-13.6327
	373.209	-11.2451	373.209	0	373.209	-13.1706
	373.404	-10.937	373.404	0.07702	373.404	-12.7855
	373.6	-10.5519	373.6	0.15404	373.6	-12.4004
	373.795	-10.2438	373.795	0.07702	373.795	-12.0923
	373.99	-9.93573	373.99	0.07702	373.99	-11.7842
	374.186	-9.62765	374.186	0.07702	374.186	-11.3991
	374.381	-9.31956	374.381	0.15404	374.381	-11.1681
	374.576	-9.01148	374.576	0.15404	374.576	-10.86
	374.772	-8.70339	374.772	0.15404	374.772	-10.4749
	374.967	-8.47233	374.967	0.23106	374.967	-10.1668
	375.162	-8.24126	375.162	0.15404	375.162	-10.0128
	375.358	-7.93318	375.358	0.15404	375.358	-9.62765
	375.553	-7.70212	375.553	0.15404	375.553	-9.24254
	375.748	-7.31701	375.748	0.23106	375.748	-9.01148
	375.944	-7.08595	375.944	0.30808	375.944	-8.70339
	376.139	-6.85488	376.139	0.23106	376.139	-8.47233
	376.334	-6.70084	376.334	0.30808	376.334	-8.16424
	376.53	-6.39276	376.53	0.30808	376.53	-8.08722
	376.725	-6.08467	376.725	0.38511	376.725	-7.77914
	376.92	-5.93063	376.92	0.38511	376.92	-7.47105
	377.116	-5.69957	377.116	0.38511	377.116	-7.16297
	377.311	-5.4685	377.311	0.46213	377.311	-6.9319
	377.506	-5.16042	377.506	0.53915	377.506	-6.62382
	377.702	-4.92935	377.702	0.77021	377.702	-6.39276
	377.897	-4.62127	377.897	0.61617	377.897	-6.16169
	378.092	-4.39021	378.092	0.77021	378.092	-5.93063
	378.288	-4.08212	378.288	0.77021	378.288	-5.54552
	378.483	-3.92808	378.483	0.84723	378.483	-5.31446
	378.678	-3.61999	378.678	1.0783	378.678	-5.16042
	378.874	-3.46595	378.874	1.00128	378.874	-4.85233
	379.069	-3.23489	379.069	1.15532	379.069	-4.62127
	379.264	-3.00383	379.264	1.23234	379.264	-4.46723
	379.46	-2.77276	379.46	1.30936	379.46	-4.23616
	379.655	-2.61872	379.655	1.15532	379.655	-4.0051
	379.85	-2.5417	379.85	1.0783	379.85	-4.0051
	380.046	-2.38766	380.046	1.0783	380.046	-3.77404
	380.241	-2.31063	380.241	1.00128	380.241	-3.85106
	380.436	-2.31063	380.436	0.92425	380.436	-3.61999
	380.632	-2.15659	380.632	0.69319	380.632	-3.54297
	380.827	-2.15659	380.827	0.61617	380.827	-3.61999
	381.022	-2.07957	381.022	0.38511	381.022	-3.54297
	381.218	-2.15659	381.218	0.30808	381.218	-3.54297
	381.413	-2.15659	381.413	0.07702	381.413	-3.54297
	381.608	-2.07957	381.608	0	381.608	-3.54297
	381.804	-2.15659	381.804	-0.15404	381.804	-3.54297
	381.999	-2.23361	381.999	-0.23106	381.999	-3.46595
	382.194	-2.23361	382.194	-0.30808	382.194	-3.46595
	382.39	-2.07957	382.39	-0.30808	382.39	-3.38893
	382.585	-2.15659	382.585	-0.46213	382.585	-3.31191
	382.78	-2.15659	382.78	-0.61617	382.78	-3.23489
	382.976	-2.07957	382.976	-0.61617	382.976	-3.08085
	383.171	-2.00255	383.171	-0.61617	383.171	-3.00383
	383.366	-1.92553	383.366	-0.61617	383.366	-2.9268
	383.562	-1.77149	383.562	-0.53915	383.562	-2.69574
	383.757	-1.54042	383.757	-0.46213	383.757	-2.5417
	383.953	-1.54042	383.953	-0.38511	383.953	-2.31063
	384.148	-1.23234	384.148	-0.38511	384.148	-2.23361
	384.343	-1.15532	384.343	-0.30808	384.343	-2.00255
	384.539	-0.92425	384.539	-0.15404	384.539	-1.84851
	384.734	-0.77021	384.734	-0.15404	384.734	-1.77149
	384.929	-0.61617	384.929	0	384.929	-1.54042
	385.125	-0.46213	385.125	-0.07702	385.125	-1.4634
	385.32	-0.38511	385.32	0.07702	385.32	-1.30936
	385.515	-0.15404	385.515	0	385.515	-1.30936
	385.711	-0.15404	385.711	0.07702	385.711	-1.15532
	385.906	-0.15404	385.906	0	385.906	-1.0783
	386.101	-0.07702	386.101	0.07702	386.101	-0.92425
	386.297	0	386.297	0	386.297	-0.84723
	386.492	0	386.492	0	386.492	-0.69319
	386.687	0.07702	386.687	0.07702	386.687	-0.61617
	386.883	0.15404	386.883	0.07702	386.883	-0.46213
	387.078	0.15404	387.078	0.07702	387.078	-0.30808
	387.273	0.23106	387.273	0.07702	387.273	-0.30808
	387.469	0.38511	387.469	0.23106	387.469	-0.15404
	387.664	0.38511	387.664	0.23106	387.664	-0.07702
	387.859	0.53915	387.859	0.23106	387.859	-0.07702
	388.055	0.84723	388.055	0.38511	388.055	0.07702
	388.25	0.77021	388.25	0.30808	388.25	0.07702
	388.445	0.92425	388.445	0.46213	388.445	0.15404
	388.641	1.00128	388.641	0.46213	388.641	0.15404
	388.836	1.0783	388.836	0.38511	388.836	0.23106
	389.031	1.15532	389.031	0.38511	389.031	0.30808
	389.227	1.23234	389.227	0.46213	389.227	0.30808
	389.422	1.30936	389.422	0.38511	389.422	0.38511
	389.617	1.23234	389.617	0.53915	389.617	0.38511
	389.813	1.38638	389.813	0.38511	389.813	0.46213
	390.008	1.38638	390.008	0.38511	390.008	0.61617
	390.203	1.38638	390.203	0.30808	390.203	0.61617
	390.399	1.4634	390.399	0.38511	390.399	0.69319
	390.594	1.54042	390.594	0.38511	390.594	0.84723
	390.789	1.61744	390.789	0.46213	390.789	0.92425
	390.985	1.77149	390.985	0.46213	390.985	1.0783
	391.18	1.77149	391.18	0.46213	391.18	1.15532
	391.375	1.77149	391.375	0.61617	391.375	1.15532
	391.571	1.77149	391.571	0.61617	391.571	1.15532
	391.766	1.92553	391.766	0.61617	391.766	1.23234
	391.961	2.00255	391.961	0.69319	391.961	1.30936
	392.157	2.07957	392.157	0.69319	392.157	1.30936
	392.352	2.07957	392.352	0.69319	392.352	1.4634
	392.547	2.23361	392.547	0.77021	392.547	1.84851
	392.743	2.38766	392.743	0.77021	392.743	2.00255
	392.938	2.46468	392.938	1.00128	392.938	2.31063
	393.133	2.77276	393.133	1.15532	393.133	2.61872
	393.329	3.15787	393.329	1.54042	393.329	3.08085
	393.524	3.31191	393.524	1.69447	393.524	3.23489
	393.719	3.69702	393.719	2.07957	393.719	3.54297
	393.915	4.08212	393.915	2.23361	393.915	3.69702
	394.11	4.39021	394.11	2.38766	394.11	3.61999
	394.305	4.46723	394.305	2.31063	394.305	3.46595
	394.501	4.62127	394.501	2.15659	394.501	3.15787
	394.696	4.39021	394.696	1.77149	394.696	2.5417
[truncated: 6,196 more rows]

## Sheet: Figure 3a
	Data for Fig. 3a. | Time evolution of the χT product of 1 at 0.1 T during 405-nm irradiation, converting 1 into 2, and subsequent 638-nm irradiation, restoring 1 from 2 (T = 10 K; note that no correction was applied for the thermal heating due effect to light irradiation)
		light state	time	χT
			h	cm3·K·mol-1
		off	0	0.29243
		off	0.00264	0.29318
		off	0.00533	0.29312
		off	0.00802	0.29265
		off	0.01072	0.29267
		off	0.01341	0.29289
		off	0.01598	0.29263
		off	0.01869	0.29339
		off	0.02139	0.29313
		off	0.02409	0.2933
		off	0.02681	0.2931
		off	0.02951	0.29301
		on: 405 nm	0.03219	0.29269
		on: 405 nm	0.0403	0.29876
		on: 405 nm	0.04298	0.30947
		on: 405 nm	0.0457	0.32057
		on: 405 nm	0.04841	0.33138
		on: 405 nm	0.0511	0.34214
		on: 405 nm	0.0538	0.35313
		on: 405 nm	0.05652	0.36375
		on: 405 nm	0.05923	0.3746
		on: 405 nm	0.06196	0.3851
		on: 405 nm	0.06468	0.39605
		on: 405 nm	0.06737	0.40599
		on: 405 nm	0.07008	0.41605
		on: 405 nm	0.07278	0.42656
		on: 405 nm	0.07549	0.43636
		on: 405 nm	0.0782	0.44639
		on: 405 nm	0.08091	0.45674
		on: 405 nm	0.08361	0.46663
		on: 405 nm	0.08633	0.47591
		on: 405 nm	0.08905	0.48567
		on: 405 nm	0.09175	0.49521
		on: 405 nm	0.09444	0.50438
		on: 405 nm	0.09715	0.51342
		on: 405 nm	0.09986	0.52265
		on: 405 nm	0.10256	0.53225
		on: 405 nm	0.10527	0.54082
		on: 405 nm	0.10796	0.54948
		on: 405 nm	0.11067	0.55836
		on: 405 nm	0.11338	0.56677
		on: 405 nm	0.11607	0.57572
		on: 405 nm	0.11878	0.58374
		on: 405 nm	0.12149	0.59257
		on: 405 nm	0.12419	0.60102
		on: 405 nm	0.12692	0.60908
		on: 405 nm	0.12963	0.6174
		on: 405 nm	0.13235	0.62583
		on: 405 nm	0.13509	0.63359
		on: 405 nm	0.13783	0.64166
		on: 405 nm	0.14055	0.64956
		on: 405 nm	0.14327	0.65697
		on: 405 nm	0.14598	0.6642
		on: 405 nm	0.14869	0.67172
		on: 405 nm	0.1514	0.67962
		on: 405 nm	0.15412	0.68709
		on: 405 nm	0.15681	0.69439
		on: 405 nm	0.15952	0.70107
		on: 405 nm	0.16223	0.70882
		on: 405 nm	0.16494	0.71557
		on: 405 nm	0.16765	0.72199
		on: 405 nm	0.17038	0.72931
		on: 405 nm	0.1731	0.73607
		on: 405 nm	0.17569	0.74234
		on: 405 nm	0.17842	0.74926
		on: 405 nm	0.18115	0.75598
		on: 405 nm	0.18388	0.7627
		on: 405 nm	0.18658	0.7687
		on: 405 nm	0.18928	0.77579
		on: 405 nm	0.19197	0.78171
		on: 405 nm	0.19456	0.78739
		on: 405 nm	0.19728	0.7941
		on: 405 nm	0.19999	0.8003
		on: 405 nm	0.2027	0.80751
		on: 405 nm	0.20544	0.81271
		on: 405 nm	0.20815	0.81881
		on: 405 nm	0.21084	0.82432
		on: 405 nm	0.21355	0.83047
		on: 405 nm	0.21627	0.83667
		on: 405 nm	0.21898	0.84261
		on: 405 nm	0.22169	0.84795
		on: 405 nm	0.22441	0.85426
		on: 405 nm	0.22711	0.85855
		on: 405 nm	0.22981	0.86472
		on: 405 nm	0.23254	0.87011
		on: 405 nm	0.23528	0.87551
		on: 405 nm	0.23798	0.88157
		on: 405 nm	0.24068	0.88662
		on: 405 nm	0.24337	0.89151
		on: 405 nm	0.24606	0.89611
		on: 405 nm	0.24876	0.90189
		on: 405 nm	0.25147	0.9058
		on: 405 nm	0.25419	0.91272
		on: 405 nm	0.25691	0.91727
		on: 405 nm	0.25961	0.92233
		on: 405 nm	0.2623	0.92715
		on: 405 nm	0.26502	0.93169
		on: 405 nm	0.26775	0.93674
		on: 405 nm	0.27049	0.94126
		on: 405 nm	0.27322	0.94707
		on: 405 nm	0.27585	0.95152
		on: 405 nm	0.27856	0.95597
		on: 405 nm	0.28128	0.9601
		on: 405 nm	0.28397	0.96425
		on: 405 nm	0.28668	0.96946
		on: 405 nm	0.28927	0.97351
		on: 405 nm	0.29197	0.97826
		on: 405 nm	0.29467	0.98224
		on: 405 nm	0.29739	0.98645
		on: 405 nm	0.3001	0.9909
		on: 405 nm	0.30267	0.99472
		on: 405 nm	0.30536	0.99929
		on: 405 nm	0.30806	1.0034
		on: 405 nm	0.31077	1.00745
		on: 405 nm	0.31348	1.01195
		on: 405 nm	0.3162	1.01639
		on: 405 nm	0.3189	1.02042
		on: 405 nm	0.32159	1.02389
		on: 405 nm	0.32429	1.028
		on: 405 nm	0.327	1.03187
		on: 405 nm	0.32972	1.03596
		on: 405 nm	0.33243	1.03997
		on: 405 nm	0.33515	1.04366
		on: 405 nm	0.33786	1.04715
		on: 405 nm	0.34057	1.05143
		on: 405 nm	0.34329	1.05495
		on: 405 nm	0.346	1.05808
		on: 405 nm	0.3487	1.06239
		on: 405 nm	0.3514	1.06588
		on: 405 nm	0.3541	1.06956
		on: 405 nm	0.35681	1.07363
		on: 405 nm	0.35952	1.07645
		on: 405 nm	0.36225	1.08018
		on: 405 nm	0.36495	1.08413
		on: 405 nm	0.36767	1.08708
		on: 405 nm	0.37037	1.09044
		on: 405 nm	0.37306	1.09428
		on: 405 nm	0.37576	1.09738
		on: 405 nm	0.37846	1.10048
		on: 405 nm	0.38116	1.10357
		on: 405 nm	0.38387	1.10751
		on: 405 nm	0.38657	1.11052
		on: 405 nm	0.38927	1.11343
		on: 405 nm	0.39184	1.117
		on: 405 nm	0.39453	1.12072
		on: 405 nm	0.39723	1.12329
		on: 405 nm	0.39993	1.12684
		on: 405 nm	0.40265	1.12963
		on: 405 nm	0.40535	1.13234
		on: 405 nm	0.40806	1.13616
		on: 405 nm	0.41076	1.13861
		on: 405 nm	0.41347	1.141
		on: 405 nm	0.41619	1.14482
		on: 405 nm	0.41892	1.14815
		on: 405 nm	0.42163	1.15106
		on: 405 nm	0.42435	1.15455
		on: 405 nm	0.42707	1.15656
		on: 405 nm	0.42978	1.15977
		on: 405 nm	0.4325	1.16281
		on: 405 nm	0.43522	1.16515
		on: 405 nm	0.43792	1.16787
		on: 405 nm	0.44063	1.17064
		on: 405 nm	0.44333	1.17372
		on: 405 nm	0.44605	1.17659
		on: 405 nm	0.44877	1.17863
		on: 405 nm	0.45149	1.18206
		on: 405 nm	0.45421	1.18494
		on: 405 nm	0.45695	1.18761
		on: 405 nm	0.45968	1.1904
		on: 405 nm	0.46239	1.19255
		on: 405 nm	0.46509	1.19531
		on: 405 nm	0.46781	1.19805
		on: 405 nm	0.47051	1.20068
		on: 405 nm	0.47322	1.20317
		on: 405 nm	0.4759	1.20564
		on: 405 nm	0.4786	1.20795
		on: 405 nm	0.48131	1.21061
		on: 405 nm	0.484	1.21285
		on: 405 nm	0.4867	1.21606
		on: 405 nm	0.48943	1.21798
		on: 405 nm	0.49216	1.22059
		on: 405 nm	0.49488	1.2229
		on: 405 nm	0.49758	1.22579
		on: 405 nm	0.50028	1.22767
		on: 405 nm	0.50298	1.23061
		on: 405 nm	0.50572	1.23288
		on: 405 nm	0.50845	1.23526
		on: 405 nm	0.5112	1.23722
		on: 405 nm	0.51391	1.23927
		on: 405 nm	0.51661	1.24188
		on: 405 nm	0.51933	1.24445
		on: 405 nm	0.52205	1.24643
		on: 405 nm	0.52476	1.24868
		on: 405 nm	0.52747	1.25132
		on: 405 nm	0.53019	1.25379
		on: 405 nm	0.53291	1.25591
		on: 405 nm	0.53561	1.25831
		on: 405 nm	0.53832	1.2601
		on: 405 nm	0.54104	1.2626
		on: 405 nm	0.54377	1.26464
		on: 405 nm	0.54649	1.2663
		on: 405 nm	0.54916	1.26864
		on: 405 nm	0.55186	1.27102
		on: 405 nm	0.55457	1.27283
		on: 405 nm	0.55728	1.27492
		on: 405 nm	0.56002	1.27725
		on: 405 nm	0.56274	1.27904
		on: 405 nm	0.56544	1.28107
		on: 405 nm	0.56815	1.28308
		on: 405 nm	0.57086	1.28521
		on: 405 nm	0.57358	1.28785
		on: 405 nm	0.57631	1.28968
		on: 405 nm	0.57902	1.2916
		on: 405 nm	0.58172	1.29344
		on: 405 nm	0.58443	1.29552
		on: 405 nm	0.58716	1.29749
		on: 405 nm	0.58987	1.2993
		on: 405 nm	0.59257	1.30155
		on: 405 nm	0.59527	1.3036
		on: 405 nm	0.598	1.30546
		on: 405 nm	0.60073	1.30699
		on: 405 nm	0.60344	1.30927
		on: 405 nm	0.60615	1.31117
		on: 405 nm	0.60885	1.31308
		on: 405 nm	0.61156	1.31297
		on: 405 nm	0.61426	1.31696
		on: 405 nm	0.61696	1.31867
		on: 405 nm	0.61964	1.32001
		on: 405 nm	0.62235	1.3214
		on: 405 nm	0.62507	1.32403
		on: 405 nm	0.62781	1.32539
		on: 405 nm	0.63054	1.32704
		on: 405 nm	0.63326	1.32918
		on: 405 nm	0.63597	1.33106
		on: 405 nm	0.63868	1.3305
		on: 405 nm	0.64139	1.33399
		on: 405 nm	0.64412	1.33634
		on: 405 nm	0.64684	1.33794
		on: 405 nm	0.64955	1.33933
		on: 405 nm	0.65224	1.34078
		on: 405 nm	0.65495	1.34218
		on: 405 nm	0.65767	1.34554
		on: 405 nm	0.66038	1.34615
		on: 405 nm	0.66308	1.34781
		on: 405 nm	0.66579	1.34941
		on: 405 nm	0.66849	1.35138
		on: 405 nm	0.67122	1.35326
		on: 405 nm	0.67393	1.3547
		on: 405 nm	0.67666	1.35637
		on: 405 nm	0.67938	1.35724
		on: 405 nm	0.68211	1.35912
		on: 405 nm	0.68482	1.36094
		on: 405 nm	0.68751	1.36225
		on: 405 nm	0.69021	1.36365
		on: 405 nm	0.69292	1.36564
		on: 405 nm	0.69563	1.36756
		on: 405 nm	0.69833	1.36911
		on: 405 nm	0.70103	1.3708
		on: 405 nm	0.70375	1.3721
		on: 405 nm	0.70647	1.37367
		on: 405 nm	0.70918	1.37489
		on: 405 nm	0.71189	1.37694
		on: 405 nm	0.7146	1.37812
		on: 405 nm	0.7173	1.37916
		on: 405 nm	0.72001	1.38052
		on: 405 nm	0.72273	1.38231
		on: 405 nm	0.72544	1.38408
		on: 405 nm	0.72815	1.38531
		on: 405 nm	0.73085	1.38686
		on: 405 nm	0.73356	1.38826
		on: 405 nm	0.73627	1.39015
		on: 405 nm	0.73898	1.39162
		on: 405 nm	0.74168	1.39161
		on: 405 nm	0.74438	1.3939
		on: 405 nm	0.7471	1.39549
		on: 405 nm	0.74979	1.39673
		on: 405 nm	0.75249	1.39812
		on: 405 nm	0.7552	1.39941
		on: 405 nm	0.75791	1.40061
		on: 405 nm	0.76062	1.4021
		on: 405 nm	0.76332	1.40347
		on: 405 nm	0.76603	1.40485
		on: 405 nm	0.76873	1.40645
		on: 405 nm	0.77145	1.40766
		on: 405 nm	0.77417	1.40896
		on: 405 nm	0.77688	1.41012
		on: 405 nm	0.77959	1.4117
		on: 405 nm	0.7823	1.41269
		on: 405 nm	0.78503	1.41397
		on: 405 nm	0.78777	1.41566
		on: 405 nm	0.79047	1.41648
		on: 405 nm	0.7932	1.41809
		on: 405 nm	0.79591	1.41917
		on: 405 nm	0.79863	1.42033
		on: 405 nm	0.80134	1.42196
		on: 405 nm	0.80405	1.42276
		on: 405 nm	0.80674	1.42404
		on: 405 nm	0.80945	1.42536
		on: 405 nm	0.81216	1.42639
		on: 405 nm	0.81488	1.42752
		on: 405 nm	0.81758	1.42841
		on: 405 nm	0.82028	1.43039
		on: 405 nm	0.82298	1.4312
		on: 405 nm	0.82569	1.43266
		on: 405 nm	0.8284	1.43424
		on: 405 nm	0.83111	1.43507
		on: 405 nm	0.83383	1.4362
		on: 405 nm	0.83654	1.43757
		on: 405 nm	0.83925	1.43871
		on: 405 nm	0.84198	1.43972
		on: 405 nm	0.84472	1.44057
		on: 405 nm	0.84744	1.44227
		on: 405 nm	0.85014	1.44657
		on: 405 nm	0.85283	1.44405
		on: 405 nm	0.85553	1.44564
		on: 405 nm	0.85824	1.44684
		on: 405 nm	0.86094	1.44716
		on: 405 nm	0.86365	1.44863
		on: 405 nm	0.86637	1.44943
		on: 405 nm	0.86907	1.45065
		on: 405 nm	0.87177	1.45217
		on: 405 nm	0.87448	1.45299
		on: 405 nm	0.87718	1.45425
		on: 405 nm	0.8799	1.45512
		on: 405 nm	0.88259	1.45629
		on: 405 nm	0.88528	1.45754
		on: 405 nm	0.88798	1.45852
		on: 405 nm	0.89069	1.45968
		on: 405 nm	0.89341	1.46009
		on: 405 nm	0.89615	1.4616
		on: 405 nm	0.89886	1.46248
		on: 405 nm	0.90157	1.4642
		on: 405 nm	0.90428	1.46503
		on: 405 nm	0.90699	1.4655
		on: 405 nm	0.90972	1.46691
		on: 405 nm	0.91242	1.4678
		on: 405 nm	0.91512	1.46874
		on: 405 nm	0.91783	1.46949
		on: 405 nm	0.92054	1.47044
		on: 405 nm	0.92325	1.47154
		on: 405 nm	0.92598	1.47285
		on: 405 nm	0.92869	1.47346
		on: 405 nm	0.93142	1.47474
		on: 405 nm	0.93412	1.47573
		on: 405 nm	0.93684	1.47657
		on: 405 nm	0.93954	1.4775
		on: 405 nm	0.94226	1.47851
		on: 405 nm	0.94497	1.47962
		on: 405 nm	0.9477	1.48049
		on: 405 nm	0.9504	1.48064
		on: 405 nm	0.95313	1.48235
		on: 405 nm	0.95586	1.48399
		on: 405 nm	0.95856	1.48446
		on: 405 nm	0.96128	1.48498
		on: 405 nm	0.96399	1.48573
		on: 405 nm	0.96672	1.48659
		on: 405 nm	0.96946	1.48763
		on: 405 nm	0.97218	1.48836
		on: 405 nm	0.9749	1.48993
		on: 405 nm	0.9776	1.49062
		on: 405 nm	0.9803	1.49075
		on: 405 nm	0.98301	1.49164
		on: 405 nm	0.9857	1.49316
		on: 405 nm	0.98839	1.494
		on: 405 nm	0.9911	1.49471
		on: 405 nm	0.99383	1.49562
		on: 405 nm	0.99655	1.49665
		on: 405 nm	0.99927	1.49725
		on: 405 nm	1.00199	1.49845
		on: 405 nm	1.00472	1.4993
		on: 405 nm	1.00744	1.49996
		on: 405 nm	1.01015	1.50096
		on: 405 nm	1.01287	1.50158
		on: 405 nm	1.01558	1.5023
		on: 405 nm	1.01828	1.50279
		on: 405 nm	1.02098	1.50367
		on: 405 nm	1.02369	1.50469
		on: 405 nm	1.02639	1.50581
		on: 405 nm	1.02911	1.50605
		on: 405 nm	1.03181	1.50699
		on: 405 nm	1.03451	1.50802
		on: 405 nm	1.03723	1.50891
		on: 405 nm	1.03994	1.50949
		on: 405 nm	1.04266	1.51048
		on: 405 nm	1.0454	1.51162
		on: 405 nm	1.04812	1.51194
		on: 405 nm	1.05084	1.51225
		on: 405 nm	1.05354	1.51367
		on: 405 nm	1.05623	1.51406
		on: 405 nm	1.05893	1.51475
		on: 405 nm	1.06164	1.51592
		on: 405 nm	1.06436	1.5166
		on: 405 nm	1.06705	1.51707
		on: 405 nm	1.06976	1.51757
		on: 405 nm	1.07247	1.51815
		on: 405 nm	1.07519	1.51908
		on: 405 nm	1.07791	1.52155
		on: 405 nm	1.08061	1.52025
		on: 405 nm	1.08332	1.52129
		on: 405 nm	1.08604	1.52232
		on: 405 nm	1.08878	1.52273
		on: 405 nm	1.09152	1.52338
		on: 405 nm	1.09422	1.52447
		on: 405 nm	1.09693	1.52509
		on: 405 nm	1.09966	1.52582
		on: 405 nm	1.1024	1.52649
		on: 405 nm	1.10515	1.52789
		on: 405 nm	1.10788	1.52774
		on: 405 nm	1.1106	1.52852
		on: 405 nm	1.11331	1.52937
		on: 405 nm	1.11604	1.53018
		on: 405 nm	1.11875	1.5304
		on: 405 nm	1.12144	1.53066
		on: 405 nm	1.12416	1.53204
		on: 405 nm	1.12688	1.53255
		on: 405 nm	1.12959	1.53328
		on: 405 nm	1.13231	1.53423
		on: 405 nm	1.13502	1.53482
		on: 405 nm	1.13773	1.53593
		on: 405 nm	1.14045	1.53621
		on: 405 nm	1.14316	1.5367
		on: 405 nm	1.14586	1.53744
		on: 405 nm	1.14857	1.53822
		on: 405 nm	1.15129	1.53871
		on: 405 nm	1.15401	1.53879
		on: 405 nm	1.15672	1.53987
		on: 405 nm	1.15943	1.54005
		on: 405 nm	1.16215	1.54094
		on: 405 nm	1.16488	1.54152
		on: 405 nm	1.16759	1.54301
		on: 405 nm	1.1703	1.54315
		on: 405 nm	1.173	1.54339
		on: 405 nm	1.1757	1.54422
		on: 405 nm	1.17839	1.54424
		on: 405 nm	1.18109	1.54511
		on: 405 nm	1.18378	1.54596
		on: 405 nm	1.18648	1.54659
		on: 405 nm	1.18921	1.54728
		on: 405 nm	1.19194	1.54767
		on: 405 nm	1.19466	1.54823
		on: 405 nm	1.19738	1.5492
		on: 405 nm	1.2001	1.54947
		on: 405 nm	1.20282	1.55057
		on: 405 nm	1.20554	1.55051
		on: 405 nm	1.20824	1.55145
		on: 405 nm	1.21094	1.55206
		on: 405 nm	1.21364	1.55244
		on: 405 nm	1.21634	1.55363
		on: 405 nm	1.21907	1.55377
		on: 405 nm	1.22178	1.55453
		on: 405 nm	1.22449	1.55522
		on: 405 nm	1.2272	1.55531
		on: 405 nm	1.2299	1.55599
		on: 405 nm	1.23264	1.55627
		on: 405 nm	1.23534	1.55743
		on: 405 nm	1.23804	1.55758
		on: 405 nm	1.24076	1.55815
		on: 405 nm	1.24347	1.55845
		on: 405 nm	1.24619	1.55929
		on: 405 nm	1.24891	1.55971
		on: 405 nm	1.25164	1.56033
		on: 405 nm	1.25435	1.56107
		on: 405 nm	1.25707	1.56116
		on: 405 nm	1.2598	1.56156
		on: 405 nm	1.26251	1.56137
		on: 405 nm	1.26519	1.56397
		on: 405 nm	1.26791	1.5635
		on: 405 nm	1.27063	1.56303
		on: 405 nm	1.27336	1.56438
		on: 405 nm	1.27608	1.56443
		on: 405 nm	1.27881	1.56543
		on: 405 nm	1.28153	1.5655
		on: 405 nm	1.28424	1.56593
		on: 405 nm	1.28693	1.56653
		on: 405 nm	1.28963	1.56693
		on: 405 nm	1.29234	1.56765
		on: 405 nm	1.29505	1.56734
		on: 405 nm	1.29775	1.56819
		on: 405 nm	1.30047	1.56905
		on: 405 nm	1.30318	1.56995
		on: 405 nm	1.3059	1.57053
		on: 405 nm	1.30865	1.57089
		on: 405 nm	1.31136	1.57153
		on: 405 nm	1.31407	1.57148
		on: 405 nm	1.31678	1.57236
		on: 405 nm	1.31951	1.57285
		on: 405 nm	1.32221	1.57319
		on: 405 nm	1.3249	1.57359
		on: 405 nm	1.32764	1.57401
		on: 405 nm	1.33037	1.57452
		on: 405 nm	1.33308	1.57481
		on: 405 nm	1.33577	1.57566
		on: 405 nm	1.33849	1.57628
		on: 405 nm	1.3412	1.57611
		on: 405 nm	1.3439	1.57698
		on: 405 nm	1.34662	1.57733
		on: 405 nm	1.34934	1.57767
		on: 405 nm	1.35205	1.57799
		on: 405 nm	1.35475	1.57866
		on: 405 nm	1.35745	1.57859
		on: 405 nm	1.36017	1.57948
		on: 405 nm	1.3629	1.58025
		on: 405 nm	1.3656	1.58029
		on: 405 nm	1.3683	1.58043
		on: 405 nm	1.37101	1.58072
		on: 405 nm	1.37372	1.58133
		on: 405 nm	1.37643	1.58174
		on: 405 nm	1.37915	1.58207
		on: 405 nm	1.38186	1.58299
		on: 405 nm	1.38457	1.58361
		on: 405 nm	1.38727	1.58354
		on: 405 nm	1.38997	1.58402
		on: 405 nm	1.39267	1.58438
		on: 405 nm	1.39539	1.58485
		on: 405 nm	1.3981	1.58485
		on: 405 nm	1.40081	1.58524
		on: 405 nm	1.40354	1.58578
		on: 405 nm	1.40624	1.58638
		on: 405 nm	1.40894	1.58718
		on: 405 nm	1.41166	1.5869
		on: 405 nm	1.41437	1.58755
		on: 405 nm	1.41709	1.58815
		on: 405 nm	1.41982	1.58865
		on: 405 nm	1.42254	1.58841
		on: 405 nm	1.42526	1.58954
		on: 405 nm	1.42798	1.58952
		on: 405 nm	1.43069	1.58937
		on: 405 nm	1.43342	1.59036
		on: 405 nm	1.43614	1.59055
		on: 405 nm	1.43883	1.59079
		on: 405 nm	1.44154	1.59125
		on: 405 nm	1.44426	1.59145
		on: 405 nm	1.44698	1.5922
		on: 405 nm	1.4497	1.59248
		on: 405 nm	1.45242	1.59306
		on: 405 nm	1.45514	1.59379
		on: 405 nm	1.45785	1.5935
		on: 405 nm	1.46057	1.59366
		on: 405 nm	1.4633	1.59417
		on: 405 nm	1.46602	1.59495
		on: 405 nm	1.46873	1.59491
		on: 405 nm	1.47143	1.59556
		on: 405 nm	1.47415	1.59551
		on: 405 nm	1.47686	1.59608
		on: 405 nm	1.47958	1.59612
		on: 405 nm	1.4823	1.59692
		on: 405 nm	1.485	1.59756
		on: 405 nm	1.48771	1.59778
		on: 405 nm	1.49045	1.5981
		on: 405 nm	1.4932	1.59852
		on: 405 nm	1.4959	1.59867
		on: 405 nm	1.49861	1.59909
		on: 405 nm	1.50131	1.59953
		on: 405 nm	1.50402	1.59989
		on: 405 nm	1.50672	1.60014
		on: 405 nm	1.50941	1.60074
		on: 405 nm	1.5121	1.60082
		on: 405 nm	1.5148	1.6018
		on: 405 nm	1.51752	1.60164
		on: 405 nm	1.52025	1.60231
		on: 405 nm	1.52296	1.6024
		on: 405 nm	1.52566	1.60192
		on: 405 nm	1.52837	1.60279
		on: 405 nm	1.53106	1.60272
		on: 405 nm	1.53375	1.60333
		on: 405 nm	1.53648	1.60364
		on: 405 nm	1.53921	1.60454
		on: 405 nm	1.54191	1.60433
		on: 405 nm	1.54462	1.60463
		on: 405 nm	1.5473	1.60497
		on: 405 nm	1.55	1.60495
		on: 405 nm	1.5527	1.60564
		on: 405 nm	1.55542	1.60608
		on: 405 nm	1.55813	1.60609
		on: 405 nm	1.56082	1.60643
		on: 405 nm	1.56351	1.60635
		on: 405 nm	1.56621	1.60734
		on: 405 nm	1.56893	1.60749
		on: 405 nm	1.57165	1.60721
		on: 405 nm	1.57436	1.60821
		on: 405 nm	1.57708	1.60792
		on: 405 nm	1.5798	1.60854
		on: 405 nm	1.58252	1.60895
		on: 405 nm	1.58522	1.609
		on: 405 nm	1.58793	1.60977
		on: 405 nm	1.59065	1.60951
		on: 405 nm	1.59334	1.61015
		on: 405 nm	1.59604	1.6106
		on: 405 nm	1.59875	1.61087
		on: 405 nm	1.60146	1.61128
		on: 405 nm	1.60417	1.61136
		on: 405 nm	1.60687	1.61164
		on: 405 nm	1.6096	1.6126
		on: 405 nm	1.61232	1.61204
		on: 405 nm	1.61503	1.61236
		on: 405 nm	1.61773	1.61212
		on: 405 nm	1.62043	1.61282
		on: 405 nm	1.62313	1.61344
		on: 405 nm	1.62583	1.61365
		on: 405 nm	1.62854	1.61409
		on: 405 nm	1.63123	1.61426
		on: 405 nm	1.63393	1.61461
		on: 405 nm	1.63666	1.61443
		on: 405 nm	1.63937	1.61494
		on: 405 nm	1.64209	1.61538
		on: 405 nm	1.64478	1.61583
		on: 405 nm	1.64748	1.61555
		on: 405 nm	1.65018	1.61613
		on: 405 nm	1.65288	1.61634
		on: 405 nm	1.65559	1.61693
		on: 405 nm	1.6583	1.61695
		on: 405 nm	1.66099	1.61726
		on: 405 nm	1.66371	1.61777
		on: 405 nm	1.66643	1.61827
		on: 405 nm	1.66914	1.61777
		on: 405 nm	1.67187	1.61848
		on: 405 nm	1.67459	1.61915
		on: 405 nm	1.67732	1.61911
		on: 405 nm	1.67991	1.61922
		on: 405 nm	1.68262	1.61953
		on: 405 nm	1.68532	1.61968
		on: 405 nm	1.68804	1.62006
		on: 405 nm	1.69076	1.62083
		on: 405 nm	1.69346	1.62077
		on: 405 nm	1.69603	1.62096
		on: 405 nm	1.69873	1.62178
		on: 405 nm	1.70143	1.62021
		on: 405 nm	1.70413	1.62212
		on: 405 nm	1.70683	1.62221
		on: 405 nm	1.70954	1.622
		on: 405 nm	1.71225	1.6223
		on: 405 nm	1.71493	1.62263
		on: 405 nm	1.71764	1.62307
		on: 405 nm	1.72035	1.62367
		on: 405 nm	1.72305	1.62342
		on: 405 nm	1.72576	1.62379
		on: 405 nm	1.72847	1.62412
		on: 405 nm	1.73117	1.62418
		on: 405 nm	1.73386	1.62465
		on: 405 nm	1.73657	1.62496
		on: 405 nm	1.73929	1.62525
		on: 405 nm	1.74198	1.6254
		on: 405 nm	1.74468	1.62543
		on: 405 nm	1.74738	1.62573
		on: 405 nm	1.75009	1.62604
		on: 405 nm	1.75281	1.62612
		on: 405 nm	1.75552	1.62637
		on: 405 nm	1.75821	1.62678
		on: 405 nm	1.76078	1.62652
		on: 405 nm	1.76351	1.62713
		on: 405 nm	1.76623	1.62709
		on: 405 nm	1.76893	1.62713
		on: 405 nm	1.77164	1.62784
		on: 405 nm	1.77438	1.62789
		on: 405 nm	1.77708	1.62804
		on: 405 nm	1.7798	1.62748
		on: 405 nm	1.78252	1.6291
		on: 405 nm	1.78522	1.62841
		on: 405 nm	1.78793	1.6288
		on: 405 nm	1.79064	1.62857
		on: 405 nm	1.79335	1.62951
		on: 405 nm	1.79606	1.62949
		on: 405 nm	1.79877	1.62932
		on: 405 nm	1.80149	1.6301
		on: 405 nm	1.8042	1.63029
		on: 405 nm	1.8069	1.63069
		on: 405 nm	1.80963	1.63064
		on: 405 nm	1.81234	1.63052
		on: 405 nm	1.81504	1.63146
		on: 405 nm	1.81778	1.63128
		on: 405 nm	1.82051	1.63151
		on: 405 nm	1.82324	1.6315
		on: 405 nm	1.82597	1.632
		on: 405 nm	1.82868	1.6322
		on: 405 nm	1.83138	1.632
		on: 405 nm	1.8341	1.63289
		on: 405 nm	1.83669	1.63274
		on: 405 nm	1.8394	1.63307
		on: 405 nm	1.84211	1.63312
		on: 405 nm	1.84483	1.63298
		on: 405 nm	1.84756	1.63323
		on: 405 nm	1.85026	1.63334
		on: 405 nm	1.85296	1.63377
		on: 405 nm	1.85567	1.63403
		on: 405 nm	1.85839	1.63402
		on: 405 nm	1.8611	1.63476
		on: 405 nm	1.86381	1.63502
		on: 405 nm	1.86653	1.63466
		on: 405 nm	1.86922	1.63511
		on: 405 nm	1.87194	1.63541
		on: 405 nm	1.87464	1.63575
		on: 405 nm	1.87736	1.63596
		on: 405 nm	1.88006	1.6359
		on: 405 nm	1.88275	1.63593
		on: 405 nm	1.88543	1.63629
		on: 405 nm	1.88815	1.63681
		on: 405 nm	1.89087	1.63643
		on: 405 nm	1.89357	1.63652
		on: 405 nm	1.89628	1.63745
		on: 405 nm	1.89899	1.63699
		on: 405 nm	1.90157	1.63737
		on: 405 nm	1.90429	1.63735
		on: 405 nm	1.90701	1.63739
		on: 405 nm	1.90972	1.63776
		on: 405 nm	1.91243	1.6375
		on: 405 nm	1.91513	1.63822
		on: 405 nm	1.91783	1.63866
		on: 405 nm	1.92053	1.63854
		on: 405 nm	1.92324	1.63889
		on: 405 nm	1.92594	1.6392
		on: 405 nm	1.92865	1.63965
		on: 405 nm	1.93135	1.63909
		on: 405 nm	1.93404	1.63979
		on: 405 nm	1.93674	1.64009
		on: 405 nm	1.93946	1.63981
		on: 405 nm	1.94219	1.63926
		on: 405 nm	1.94488	1.64031
		on: 405 nm	1.94758	1.64037
		on: 405 nm	1.95031	1.64027
		on: 405 nm	1.95303	1.64067
		on: 405 nm	1.95573	1.64084
		on: 405 nm	1.95844	1.64078
		on: 405 nm	1.96116	1.64098
		on: 405 nm	1.96387	1.64138
		on: 405 nm	1.96659	1.64153
		on: 405 nm	1.96932	1.64137
		on: 405 nm	1.97203	1.64176
		on: 405 nm	1.97473	1.6419
		on: 405 nm	1.97745	1.64181
		on: 405 nm	1.98017	1.64209
		on: 405 nm	1.98288	1.64267
		on: 405 nm	1.98561	1.6422
		on: 405 nm	1.98831	1.6432
		on: 405 nm	1.991	1.64269
		on: 405 nm	1.9937	1.64278
		on: 405 nm	1.99641	1.64327
		on: 405 nm	1.99914	1.64336
		on: 405 nm	2.00186	1.64373
		on: 405 nm	2.00458	1.64421
		on: 405 nm	2.00729	1.64455
		on: 405 nm	2.01	1.64394
		on: 405 nm	2.01269	1.64406
		on: 405 nm	2.01542	1.64467
		on: 405 nm	2.01814	1.64401
		on: 405 nm	2.02084	1.64455
		on: 405 nm	2.02356	1.6449
		on: 405 nm	2.02625	1.64483
		on: 405 nm	2.02893	1.64538
		on: 405 nm	2.03161	1.64582
		on: 405 nm	2.03431	1.64538
		on: 405 nm	2.03702	1.64537
		on: 405 nm	2.03974	1.64609
		on: 405 nm	2.04244	1.64591
		on: 405 nm	2.04514	1.64637
		on: 405 nm	2.04784	1.64649
		on: 405 nm	2.05055	1.64654
		on: 405 nm	2.05329	1.64634
		on: 405 nm	2.05603	1.6468
		on: 405 nm	2.05874	1.64684
		on: 405 nm	2.06147	1.64737
		on: 405 nm	2.06418	1.64689
		on: 405 nm	2.06688	1.6474
		on: 405 nm	2.06958	1.64727
		on: 405 nm	2.07228	1.64755
		on: 405 nm	2.07499	1.64748
		on: 405 nm	2.0777	1.64763
		on: 405 nm	2.08042	1.64785
		on: 405 nm	2.08313	1.6478
		on: 405 nm	2.08583	1.64825
		on: 405 nm	2.08853	1.64829
		on: 405 nm	2.09124	1.64845
		on: 405 nm	2.09395	1.64883
		on: 405 nm	2.09666	1.64851
		on: 405 nm	2.09938	1.64925
		on: 405 nm	2.1021	1.64885
		on: 405 nm	2.10481	1.64885
		on: 405 nm	2.10754	1.6499
		on: 405 nm	2.11026	1.64969
		on: 405 nm	2.11296	1.64961
		on: 405 nm	2.11563	1.65009
		on: 405 nm	2.11833	1.64995
		on: 405 nm	2.12104	1.64991
		on: 405 nm	2.12376	1.65031
		on: 405 nm	2.12647	1.65056
		on: 405 nm	2.12917	1.65041
		on: 405 nm	2.13186	1.65056
		on: 405 nm	2.13455	1.65059
		on: 405 nm	2.13726	1.6505
		on: 405 nm	2.13997	1.65113
		on: 405 nm	2.14268	1.65122
		on: 405 nm	2.1454	1.65139
		on: 405 nm	2.1481	1.65149
		on: 405 nm	2.15079	1.65215
		on: 405 nm	2.1535	1.6518
		on: 405 nm	2.1562	1.65231
		on: 405 nm	2.15891	1.65163
		on: 405 nm	2.16162	1.65218
		on: 405 nm	2.16434	1.65284
		on: 405 nm	2.16703	1.65268
		on: 405 nm	2.16974	1.65243
		on: 405 nm	2.17244	1.65276
		on: 405 nm	2.17516	1.65252
		on: 405 nm	2.17788	1.65329
		on: 405 nm	2.1806	1.65282
		on: 405 nm	2.18331	1.65285
		on: 405 nm	2.18603	1.65321
		on: 405 nm	2.18874	1.65306
		on: 405 nm	2.19148	1.65334
		on: 405 nm	2.19419	1.65369
		on: 405 nm	2.1969	1.65346
		on: 405 nm	2.19961	1.65382
		on: 405 nm	2.20232	1.65453
		on: 405 nm	2.20502	1.65455
		on: 405 nm	2.20774	1.6545
		off	2.21302	1.78541
		off	2.21572	1.78605
		off	2.21842	1.78633
		off	2.22113	1.78587
		off	2.22385	1.78531
		off	2.22655	1.78611
		off	2.22926	1.7857
		off	2.23197	1.78539
		off	2.23467	1.78583
		off	2.23738	1.78561
		off	2.24008	1.7854
		off	2.2428	1.78593
		off	2.24553	1.78587
		off	2.24827	1.78572
		off	2.25098	1.78597
		off	2.25367	1.78583
		off	2.25637	1.78583
		off	2.2591	1.78627
		off	2.26183	1.7862
		off	2.26455	1.78583
		off	2.26726	1.78577
		off	2.26997	1.78568
		off	2.2727	1.78596
		off	2.27542	1.78586
		off	2.27815	1.78609
		off	2.28086	1.78463
		off	2.28359	1.78586
		off	2.28631	1.78638
		off	2.28903	1.78613
		off	2.29175	1.78625
		off	2.29447	1.78568
		off	2.29718	1.78611
		off	2.2999	1.78569
		off	2.30261	1.7859
		off	2.30531	1.78625
		off	2.30799	1.78551
		off	2.31068	1.78545
		off	2.31338	1.78535
		off	2.31609	1.78541
		off	2.31878	1.78577
		off	2.32148	1.78618
		off	2.32418	1.78549
		off	2.32688	1.7857
		off	2.32959	1.7856
		off	2.33231	1.78632
		off	2.33503	1.78589
		off	2.33777	1.78598
		off	2.34051	1.78615
		off	2.34323	1.78539
		off	2.34594	1.78526
		off	2.34865	1.78602
		off	2.35137	1.78608
		off	2.3541	1.78634
		off	2.3568	1.7863
		off	2.35948	1.78564
		off	2.36218	1.78559
		off	2.3649	1.78569
		off	2.36763	1.7858
		off	2.37036	1.78564
		off	2.37295	1.78593
		on: 638 nm	2.52475	1.08909
		on: 638 nm	2.52747	1.08709
		on: 638 nm	2.5302	1.08827
		on: 638 nm	2.5329	1.08807
		on: 638 nm	2.5356	1.08826
		on: 638 nm	2.53832	1.08783
		on: 638 nm	2.54104	1.08793
		on: 638 nm	2.54375	1.08735
		on: 638 nm	2.54646	1.08696
		on: 638 nm	2.54916	1.08614
		on: 638 nm	2.55187	1.08652
		on: 638 nm	2.55458	1.08658
		on: 638 nm	2.5573	1.0855
		on: 638 nm	2.56	1.08516
		on: 638 nm	2.56269	1.08483
		on: 638 nm	2.56542	1.0844
		on: 638 nm	2.56817	1.08399
		on: 638 nm	2.57088	1.08297
		on: 638 nm	2.57357	1.08335
		on: 638 nm	2.57629	1.08252
		on: 638 nm	2.57903	1.08209
		on: 638 nm	2.58175	1.08084
		on: 638 nm	2.58447	1.08088
		on: 638 nm	2.58718	1.08058
		on: 638 nm	2.5899	1.08031
		on: 638 nm	2.59261	1.07912
		on: 638 nm	2.5953	1.07875
		on: 638 nm	2.59799	1.07834
		on: 638 nm	2.60069	1.0778
		on: 638 nm	2.60339	1.07766
		on: 638 nm	2.6061	1.07727
		on: 638 nm	2.60882	1.07591
		on: 638 nm	2.61154	1.07544
		on: 638 nm	2.61425	1.07548
		on: 638 nm	2.61695	1.0742
		on: 638 nm	2.61966	1.07386
		on: 638 nm	2.62236	1.07377
		on: 638 nm	2.62506	1.07298
		on: 638 nm	2.62775	1.07253
		on: 638 nm	2.63045	1.07141
		on: 638 nm	2.63316	1.07178
		on: 638 nm	2.63588	1.07071
		on: 638 nm	2.63859	1.07034
		on: 638 nm	2.6413	1.06936
		on: 638 nm	2.64402	1.06965
		on: 638 nm	2.64672	1.06851
		on: 638 nm	2.64939	1.06755
		on: 638 nm	2.65208	1.06727
		on: 638 nm	2.65479	1.06712
		on: 638 nm	2.6575	1.06626
		on: 638 nm	2.6602	1.06609
		on: 638 nm	2.66289	1.06556
		on: 638 nm	2.66558	1.06443
		on: 638 nm	2.66829	1.06406
		on: 638 nm	2.67101	1.06491
		on: 638 nm	2.67359	1.06314
		on: 638 nm	2.67617	1.0626
		on: 638 nm	2.67887	1.06208
		on: 638 nm	2.68155	1.06135
		on: 638 nm	2.68424	1.06195
		on: 638 nm	2.68694	1.06121
		on: 638 nm	2.68965	1.06103
		on: 638 nm	2.69236	1.06028
		on: 638 nm	2.69508	1.05963
		on: 638 nm	2.69779	1.05873
		on: 638 nm	2.7005	1.05851
		on: 638 nm	2.7032	1.05815
		on: 638 nm	2.70593	1.05685
		on: 638 nm	2.70866	1.05623
		on: 638 nm	2.71139	1.05601
		on: 638 nm	2.71411	1.05453
		on: 638 nm	2.71683	1.05471
		on: 638 nm	2.71956	1.0532
		on: 638 nm	2.72229	1.05135
		on: 638 nm	2.72502	1.05142
		on: 638 nm	2.72771	1.05208
		on: 638 nm	2.73042	1.05139
		on: 638 nm	2.73314	1.05019
		on: 638 nm	2.73584	1.04905
		on: 638 nm	2.73853	1.0484
		on: 638 nm	2.74123	1.04869
		on: 638 nm	2.74395	1.04781
		on: 638 nm	2.74668	1.04619
		on: 638 nm	2.74939	1.04553
		on: 638 nm	2.7521	1.04651
		on: 638 nm	2.75481	1.04417
		on: 638 nm	2.75753	1.04395
		on: 638 nm	2.76025	1.04333
		on: 638 nm	2.76298	1.04272
		on: 638 nm	2.7657	1.04148
		on: 638 nm	2.7684	1.04182
		on: 638 nm	2.7711	1.04205
		on: 638 nm	2.77382	1.03973
		on: 638 nm	2.77654	1.03963
		on: 638 nm	2.77926	1.04073
		on: 638 nm	2.78198	1.03611
		on: 638 nm	2.78467	1.03785
		on: 638 nm	2.78738	1.03675
		on: 638 nm	2.79008	1.03645
		on: 638 nm	2.79279	1.03663
		on: 638 nm	2.79551	1.0358
		on: 638 nm	2.79824	1.03404
		on: 638 nm	2.80095	1.03344
		on: 638 nm	2.80365	1.03389
		on: 638 nm	2.80636	1.03245
		on: 638 nm	2.80907	1.03173
		on: 638 nm	2.81178	1.03141
		on: 638 nm	2.81449	1.03037
		on: 638 nm	2.8172	1.03077
		on: 638 nm	2.81991	1.02975
		on: 638 nm	2.82261	1.02848
		on: 638 nm	2.8253	1.02816
		on: 638 nm	2.82801	1.02737
		on: 638 nm	2.83074	1.02563
		on: 638 nm	2.83347	1.02539
		on: 638 nm	2.83619	1.02482
		on: 638 nm	2.8389	1.02405
		on: 638 nm	2.84159	1.02464
		on: 638 nm	2.84429	1.0235
		on: 638 nm	2.84699	1.0219
		on: 638 nm	2.8497	1.02213
		on: 638 nm	2.85242	1.02062
		on: 638 nm	2.85513	1.01997
		on: 638 nm	2.85784	1.01928
		on: 638 nm	2.86055	1.01875
		on: 638 nm	2.86325	1.01751
		on: 638 nm	2.86596	1.01719
		on: 638 nm	2.86869	1.0161
		on: 638 nm	2.8714	1.01586
		on: 638 nm	2.87411	1.01533
		on: 638 nm	2.87681	1.01459
		on: 638 nm	2.87949	1.01506
		on: 638 nm	2.88217	1.01292
		on: 638 nm	2.88486	1.01271
		on: 638 nm	2.88756	1.01156
		on: 638 nm	2.89026	1.01111
		on: 638 nm	2.89295	1.0101
		on: 638 nm	2.89566	1.00962
		on: 638 nm	2.89837	1.00954
		on: 638 nm	2.90109	1.00844
		on: 638 nm	2.90381	1.00732
		on: 638 nm	2.90652	1.00637
		on: 638 nm	2.90923	1.0058
		on: 638 nm	2.91193	1.0053
		on: 638 nm	2.91464	1.00489
		on: 638 nm	2.91723	1.00346
		on: 638 nm	2.91993	1.00396
		on: 638 nm	2.92265	1.00229
		on: 638 nm	2.92538	1.002
		on: 638 nm	2.92808	1.00106
		on: 638 nm	2.93079	1.00029
		on: 638 nm	2.93349	0.99983
		on: 638 nm	2.93618	0.99907
		on: 638 nm	2.93876	0.9983
		on: 638 nm	2.94146	0.99779
		on: 638 nm	2.94415	0.9974
		on: 638 nm	2.94685	0.99648
		on: 638 nm	2.94956	0.9958
		on: 638 nm	2.95228	0.99528
		on: 638 nm	2.955	0.9941
		on: 638 nm	2.95773	0.99331
		on: 638 nm	2.96045	0.99259
		on: 638 nm	2.96316	0.99164
		on: 638 nm	2.96587	0.99144
		on: 638 nm	2.96859	0.99046
		on: 638 nm	2.97131	0.99004
		on: 638 nm	2.97403	0.98907
		on: 638 nm	2.97675	0.98834
		on: 638 nm	2.97948	0.98758
		on: 638 nm	2.9822	0.98695
		on: 638 nm	2.98491	0.98644
		on: 638 nm	2.98763	0.9854
		on: 638 nm	2.99033	0.98471
		on: 638 nm	2.99302	0.984
		on: 638 nm	2.99574	0.98332
		on: 638 nm	2.99845	0.98264
		on: 638 nm	3.00116	0.98237
		on: 638 nm	3.00389	0.98105
		on: 638 nm	3.00662	0.98022
		on: 638 nm	3.00932	0.97945
		on: 638 nm	3.01203	0.97922
		on: 638 nm	3.01474	0.97875
		on: 638 nm	3.01745	0.9773
		on: 638 nm	3.02015	0.97723
		on: 638 nm	3.02287	0.97604
		on: 638 nm	3.02558	0.97539
		on: 638 nm	3.02829	0.97485
		on: 638 nm	3.031	0.97383
		on: 638 nm	3.0337	0.97367
		on: 638 nm	3.03641	0.97293
		on: 638 nm	3.03912	0.97193
		on: 638 nm	3.04185	0.97171
		on: 638 nm	3.04456	0.97088
		on: 638 nm	3.04728	0.97016
		on: 638 nm	3.05	0.96943
		on: 638 nm	3.05272	0.96856
		on: 638 nm	3.05544	0.96776
		on: 638 nm	3.05814	0.96685
		on: 638 nm	3.06084	0.96734
		on: 638 nm	3.06355	0.96572
		on: 638 nm	3.06625	0.96505
		on: 638 nm	3.06895	0.96496
		on: 638 nm	3.07163	0.96369
		on: 638 nm	3.07434	0.96343
		on: 638 nm	3.07708	0.96271
		on: 638 nm	3.07981	0.9621
		on: 638 nm	3.08253	0.9614
		on: 638 nm	3.08524	0.96036
		on: 638 nm	3.08781	0.95939
		on: 638 nm	3.0904	0.95849
		on: 638 nm	3.09313	0.95853
		on: 638 nm	3.09588	0.95836
		on: 638 nm	3.0986	0.95727
		on: 638 nm	3.10131	0.95751
		on: 638 nm	3.1039	0.95548
		on: 638 nm	3.10662	0.95527
		on: 638 nm	3.10932	0.95451
		on: 638 nm	3.11205	0.95358
		on: 638 nm	3.11477	0.95284
		on: 638 nm	3.11748	0.95302
		on: 638 nm	3.1202	0.95162
		on: 638 nm	3.1229	0.95149
		on: 638 nm	3.1256	0.95025
		on: 638 nm	3.12829	0.94982
		on: 638 nm	3.131	0.94907
		on: 638 nm	3.13373	0.94915
		on: 638 nm	3.13644	0.94787
		on: 638 nm	3.13913	0.94763
		on: 638 nm	3.14183	0.94637
		on: 638 nm	3.14453	0.94591
		on: 638 nm	3.14727	0.94642
		on: 638 nm	3.14998	0.9448
		on: 638 nm	3.15269	0.94479
		on: 638 nm	3.15527	0.94283
		on: 638 nm	3.15798	0.94269
		on: 638 nm	3.16069	0.94168
		on: 638 nm	3.1634	0.94104
		on: 638 nm	3.1661	0.94026
		on: 638 nm	3.1688	0.93939
		on: 638 nm	3.1715	0.93969
		on: 638 nm	3.17421	0.93832
		on: 638 nm	3.17694	0.93803
		on: 638 nm	3.17964	0.93719
		on: 638 nm	3.18232	0.93664
		on: 638 nm	3.18502	0.93586
		on: 638 nm	3.18773	0.93506
		on: 638 nm	3.19045	0.93467
		on: 638 nm	3.19316	0.93406
		on: 638 nm	3.19587	0.93276
		on: 638 nm	3.1986	0.93276
		on: 638 nm	3.20131	0.93236
		on: 638 nm	3.20402	0.93204
		on: 638 nm	3.20675	0.93109
		on: 638 nm	3.20946	0.92976
		on: 638 nm	3.21217	0.92907
		on: 638 nm	3.21489	0.92838
		on: 638 nm	3.21761	0.92796
		on: 638 nm	3.22033	0.92753
		on: 638 nm	3.22304	0.92617
		on: 638 nm	3.22575	0.92613
		on: 638 nm	3.22846	0.92504
		on: 638 nm	3.23116	0.92426
		on: 638 nm	3.23387	0.9249
		on: 638 nm	3.2366	0.92341
		on: 638 nm	3.23931	0.92272
		on: 638 nm	3.24202	0.92167
		on: 638 nm	3.24473	0.92122
		on: 638 nm	3.24743	0.92032
		on: 638 nm	3.25012	0.91967
		on: 638 nm	3.25283	0.9192
		on: 638 nm	3.25556	0.91877
		on: 638 nm	3.25828	0.9178
		on: 638 nm	3.261	0.91736
		on: 638 nm	3.26369	0.91655
		on: 638 nm	3.26637	0.91629
		on: 638 nm	3.26906	0.91575
		on: 638 nm	3.27177	0.91439
		on: 638 nm	3.27449	0.91421
		on: 638 nm	3.27721	0.91284
		on: 638 nm	3.27994	0.91266
		on: 638 nm	3.28263	0.91229
		on: 638 nm	3.28533	0.91102
		on: 638 nm	3.28805	0.91097
		on: 638 nm	3.29078	0.90953
		on: 638 nm	3.2935	0.91015
		on: 638 nm	3.29624	0.90964
		on: 638 nm	3.29894	0.90868
		on: 638 nm	3.30164	0.90831
		on: 638 nm	3.30436	0.90741
		on: 638 nm	3.30707	0.9067
		on: 638 nm	3.3098	0.90583
		on: 638 nm	3.31253	0.90535
		on: 638 nm	3.31525	0.90473
		on: 638 nm	3.31795	0.90344
		on: 638 nm	3.32065	0.90231
		on: 638 nm	3.32337	0.90243
		on: 638 nm	3.32608	0.90201
		on: 638 nm	3.3288	0.90146
		on: 638 nm	3.33151	0.90095
		on: 638 nm	3.33422	0.90034
		on: 638 nm	3.33694	0.89912
		on: 638 nm	3.33963	0.89842
		on: 638 nm	3.34234	0.89689
		on: 638 nm	3.34504	0.89754
		on: 638 nm	3.34777	0.89618
		on: 638 nm	3.3505	0.89552
		on: 638 nm	3.35322	0.8949
		on: 638 nm	3.3558	0.89398
		on: 638 nm	3.3585	0.89353
		on: 638 nm	3.3612	0.89318
		on: 638 nm	3.3639	0.89288
		on: 638 nm	3.36662	0.89236
		on: 638 nm	3.36934	0.89106
		on: 638 nm	3.37207	0.89047
		on: 638 nm	3.37478	0.8898
		on: 638 nm	3.37749	0.88953
		on: 638 nm	3.3802	0.88901
		on: 638 nm	3.38292	0.88759
		on: 638 nm	3.38563	0.88754
		on: 638 nm	3.38834	0.88615
		on: 638 nm	3.39104	0.88589
		on: 638 nm	3.39374	0.88549
		on: 638 nm	3.39646	0.88462
		on: 638 nm	3.39918	0.88381
		on: 638 nm	3.40186	0.88333
		on: 638 nm	3.40454	0.88272
		on: 638 nm	3.40724	0.88187
		on: 638 nm	3.40993	0.88171
		on: 638 nm	3.41264	0.88091
		on: 638 nm	3.41525	0.8805
		on: 638 nm	3.41799	0.87979
		on: 638 nm	3.42071	0.87934
		on: 638 nm	3.42342	0.87803
		on: 638 nm	3.42612	0.87829
		on: 638 nm	3.42883	0.87653
		on: 638 nm	3.43152	0.87649
		on: 638 nm	3.43423	0.87538
		on: 638 nm	3.43694	0.87493
		on: 638 nm	3.43966	0.87435
		on: 638 nm	3.44236	0.87381
		on: 638 nm	3.44508	0.87315
		on: 638 nm	3.44783	0.87235
		on: 638 nm	3.45057	0.87189
		on: 638 nm	3.45327	0.87115
		on: 638 nm	3.45584	0.8705
		on: 638 nm	3.45855	0.86982
		on: 638 nm	3.46115	0.86923
		on: 638 nm	3.46387	0.86885
		on: 638 nm	3.46644	0.86774
		on: 638 nm	3.46914	0.86769
		on: 638 nm	3.47185	0.86727
		on: 638 nm	3.47457	0.86643
		on: 638 nm	3.47729	0.86493
		on: 638 nm	3.48002	0.86454
		on: 638 nm	3.48273	0.86411
		on: 638 nm	3.48532	0.86317
		on: 638 nm	3.4879	0.8627
		on: 638 nm	3.4906	0.86233
		on: 638 nm	3.49332	0.86154
		on: 638 nm	3.49602	0.86123
		on: 638 nm	3.49872	0.86033
		on: 638 nm	3.50142	0.86028
		on: 638 nm	3.50411	0.85921
		on: 638 nm	3.5068	0.85874
		on: 638 nm	3.50949	0.85783
		on: 638 nm	3.51219	0.85701
		on: 638 nm	3.51489	0.85687
		on: 638 nm	3.51762	0.85689
		on: 638 nm	3.52036	0.85542
		on: 638 nm	3.52306	0.85663
		on: 638 nm	3.52577	0.85475
		on: 638 nm	3.52848	0.85429
		on: 638 nm	3.53117	0.85427
		on: 638 nm	3.53387	0.85317
		on: 638 nm	3.53658	0.85297
		on: 638 nm	3.53929	0.85157
		on: 638 nm	3.54198	0.8514
		on: 638 nm	3.54468	0.85029
		on: 638 nm	3.5474	0.85036
		on: 638 nm	3.55012	0.84915
		on: 638 nm	3.55283	0.84894
		on: 638 nm	3.55555	0.84856
		on: 638 nm	3.55827	0.84741
		on: 638 nm	3.56099	0.84676
		on: 638 nm	3.5637	0.84612
		on: 638 nm	3.56642	0.84592
		on: 638 nm	3.56914	0.84484
		on: 638 nm	3.57188	0.84485
		on: 638 nm	3.57461	0.84371
		on: 638 nm	3.57733	0.84333
		on: 638 nm	3.58006	0.84343
		on: 638 nm	3.58276	0.84196
		on: 638 nm	3.58549	0.84178
		on: 638 nm	3.58819	0.84068
		on: 638 nm	3.59088	0.84015
		on: 638 nm	3.59359	0.8397
		on: 638 nm	3.59629	0.83925
		on: 638 nm	3.59898	0.8386
		on: 638 nm	3.60168	0.83777
		on: 638 nm	3.60439	0.83762
		on: 638 nm	3.60707	0.83705
		on: 638 nm	3.60976	0.83634
		on: 638 nm	3.61246	0.83587
		on: 638 nm	3.61517	0.83513
		on: 638 nm	3.61789	0.83403
		on: 638 nm	3.62059	0.83387
		on: 638 nm	3.6233	0.83376
		on: 638 nm	3.62602	0.83286
		on: 638 nm	3.62872	0.832
		on: 638 nm	3.63144	0.83151
		on: 638 nm	3.63414	0.83076
		on: 638 nm	3.63685	0.83053
		on: 638 nm	3.63955	0.82981
		on: 638 nm	3.64226	0.8293
		on: 638 nm	3.64499	0.8287
		on: 638 nm	3.6477	0.82835
		on: 638 nm	3.65039	0.82729
		on: 638 nm	3.65308	0.82673
		on: 638 nm	3.65577	0.82641
		on: 638 nm	3.65847	0.82572
		on: 638 nm	3.66119	0.82546
		on: 638 nm	3.66393	0.82463
		on: 638 nm	3.66663	0.82407
		on: 638 nm	3.66934	0.82368
		on: 638 nm	3.67205	0.82266
		on: 638 nm	3.67478	0.82265
		on: 638 nm	3.67751	0.8213
		on: 638 nm	3.68022	0.82146
		on: 638 nm	3.68293	0.82076
		on: 638 nm	3.68563	0.82204
		on: 638 nm	3.68833	0.82027
		on: 638 nm	3.69103	0.81921
		on: 638 nm	3.69374	0.81865
		on: 638 nm	3.69645	0.81799
		on: 638 nm	3.69915	0.81761
		on: 638 nm	3.70186	0.8171
		on: 638 nm	3.70455	0.8164
		on: 638 nm	3.70725	0.81547
		on: 638 nm	3.70997	0.81544
		on: 638 nm	3.71268	0.81476
		on: 638 nm	3.71541	0.81422
		on: 638 nm	3.718	0.81313
		on: 638 nm	3.7207	0.8132
		on: 638 nm	3.7234	0.81235
		on: 638 nm	3.72611	0.81224
		on: 638 nm	3.72881	0.81162
		on: 638 nm	3.73153	0.81099
		on: 638 nm	3.73425	0.81038
		on: 638 nm	3.73699	0.80998
		on: 638 nm	3.73971	0.80947
		on: 638 nm	3.74242	0.8088
		on: 638 nm	3.74511	0.80836
		on: 638 nm	3.74783	0.80794
		on: 638 nm	3.75053	0.80706
		on: 638 nm	3.75322	0.80657
		on: 638 nm	3.75594	0.80628
		on: 638 nm	3.75867	0.80553
		on: 638 nm	3.76137	0.80487
		on: 638 nm	3.76405	0.80462
		on: 638 nm	3.76674	0.80369
		on: 638 nm	3.76945	0.80311
		on: 638 nm	3.77216	0.80254
		on: 638 nm	3.77476	0.80247
		on: 638 nm	3.77747	0.80187
		on: 638 nm	3.78019	0.80152
		on: 638 nm	3.7829	0.79998
		on: 638 nm	3.78549	0.80047
		on: 638 nm	3.78821	0.80044
		on: 638 nm	3.79092	0.79906
		on: 638 nm	3.79363	0.79822
		on: 638 nm	3.79633	0.79826
		on: 638 nm	3.79903	0.79749
		on: 638 nm	3.80174	0.79682
		on: 638 nm	3.80446	0.79597
		on: 638 nm	3.80717	0.79583
		on: 638 nm	3.80987	0.79482
		on: 638 nm	3.81257	0.79443
		on: 638 nm	3.81529	0.79464
		on: 638 nm	3.81801	0.79322
		on: 638 nm	3.82071	0.79279
		on: 638 nm	3.82342	0.79253
		on: 638 nm	3.82612	0.79189
		on: 638 nm	3.82886	0.79137
		on: 638 nm	3.83158	0.7912
		on: 638 nm	3.8343	0.79022
		on: 638 nm	3.83703	0.79005
		on: 638 nm	3.83975	0.78929
		on: 638 nm	3.84247	0.78832
		on: 638 nm	3.84521	0.78789
		on: 638 nm	3.84794	0.78751
		on: 638 nm	3.85064	0.7871
		on: 638 nm	3.85334	0.78646
		on: 638 nm	3.85604	0.78585
		on: 638 nm	3.85875	0.7851
		on: 638 nm	3.86149	0.78478
		on: 638 nm	3.86419	0.78477
		on: 638 nm	3.86689	0.78343
		on: 638 nm	3.8696	0.78335
		on: 638 nm	3.87231	0.78286
		on: 638 nm	3.87502	0.78213
		on: 638 nm	3.87773	0.78171
		on: 638 nm	3.88042	0.78074
		on: 638 nm	3.88315	0.78016
		on: 638 nm	3.88588	0.78064
		on: 638 nm	3.88847	0.77924
		on: 638 nm	3.89116	0.77919
		on: 638 nm	3.89388	0.77847
		on: 638 nm	3.89661	0.77818
		on: 638 nm	3.89933	0.77712
		on: 638 nm	3.90203	0.7774
		on: 638 nm	3.90475	0.77647
		on: 638 nm	3.90746	0.77559
		on: 638 nm	3.91016	0.775
		on: 638 nm	3.91287	0.77479
		on: 638 nm	3.91558	0.77431
		on: 638 nm	3.91829	0.77326
		on: 638 nm	3.92099	0.77288
		on: 638 nm	3.9237	0.77232
		on: 638 nm	3.92642	0.77192
		on: 638 nm	3.92913	0.77145
		on: 638 nm	3.93182	0.77073
		on: 638 nm	3.93452	0.77044
		on: 638 nm	3.93723	0.77003
		on: 638 nm	3.93994	0.76995
		on: 638 nm	3.94266	0.76896
		on: 638 nm	3.94539	0.76869
		on: 638 nm	3.9481	0.76786
		on: 638 nm	3.95081	0.76736
		on: 638 nm	3.9535	0.76697
		on: 638 nm	3.95622	0.76608
		on: 638 nm	3.95892	0.76587
		on: 638 nm	3.9616	0.76528
		on: 638 nm	3.9643	0.76479
		on: 638 nm	3.967	0.76429
		on: 638 nm	3.96972	0.76383
		on: 638 nm	3.97246	0.76324
		on: 638 nm	3.9752	0.76247
		on: 638 nm	3.97793	0.76184
		on: 638 nm	3.98066	0.7617
		on: 638 nm	3.98336	0.76107
		on: 638 nm	3.98608	0.75995
		on: 638 nm	3.9888	0.75968
		on: 638 nm	3.99154	0.75952
		on: 638 nm	3.99426	0.75856
		on: 638 nm	3.99697	0.75837
		on: 638 nm	3.99968	0.75758
		on: 638 nm	4.0024	0.75741
		on: 638 nm	4.00511	0.75707
		on: 638 nm	4.0077	0.75603
		on: 638 nm	4.0104	0.75618
		on: 638 nm	4.0131	0.75515
		on: 638 nm	4.01581	0.75497
		on: 638 nm	4.01851	0.75453
		on: 638 nm	4.0212	0.75348
		on: 638 nm	4.02389	0.75361
		on: 638 nm	4.0266	0.75256
		on: 638 nm	4.02929	0.75215
		on: 638 nm	4.03201	0.75191
		on: 638 nm	4.03473	0.75089
		on: 638 nm	4.03745	0.75162
		on: 638 nm	4.04015	0.75084
		on: 638 nm	4.04288	0.75038
		on: 638 nm	4.0456	0.74939
		on: 638 nm	4.04832	0.74843
		on: 638 nm	4.05105	0.74835
		on: 638 nm	4.05376	0.7471
		on: 638 nm	4.05645	0.74704
		on: 638 nm	4.05915	0.74649
		on: 638 nm	4.06185	0.74649
		on: 638 nm	4.06455	0.74618
		on: 638 nm	4.06725	0.74528
		on: 638 nm	4.06995	0.74516
		on: 638 nm	4.07266	0.74479
		on: 638 nm	4.07536	0.7443
		on: 638 nm	4.07807	0.74347
		on: 638 nm	4.08081	0.74297
		on: 638 nm	4.08354	0.74334
		on: 638 nm	4.08624	0.74279
		on: 638 nm	4.08895	0.74139
		on: 638 nm	4.09167	0.74092
		on: 638 nm	4.09439	0.74107
		on: 638 nm	4.0971	0.74023
		on: 638 nm	4.09982	0.73921
		on: 638 nm	4.10254	0.73865
		on: 638 nm	4.10525	0.73867
		on: 638 nm	4.10794	0.73753
		on: 638 nm	4.11064	0.73768
		on: 638 nm	4.11335	0.73681
		on: 638 nm	4.11608	0.73617
		on: 638 nm	4.11881	0.73655
		on: 638 nm	4.12153	0.73554
		on: 638 nm	4.12425	0.73507
		on: 638 nm	4.12696	0.73453
		on: 638 nm	4.12965	0.7345
		on: 638 nm	4.13236	0.73395
		on: 638 nm	4.13506	0.73346
		on: 638 nm	4.13776	0.73267
		on: 638 nm	4.14046	0.73181
		on: 638 nm	4.14318	0.73149
		on: 638 nm	4.14591	0.73163
		on: 638 nm	4.14863	0.73083
		on: 638 nm	4.15135	0.72991
		on: 638 nm	4.15407	0.72994
		on: 638 nm	4.15677	0.72936
		on: 638 nm	4.15947	0.7288
		on: 638 nm	4.16219	0.72874
		on: 638 nm	4.1649	0.72784
		on: 638 nm	4.16759	0.72747
		on: 638 nm	4.17028	0.72658
		on: 638 nm	4.17299	0.7268
		on: 638 nm	4.17571	0.72628
		on: 638 nm	4.17842	0.72577
		on: 638 nm	4.18111	0.72519
		on: 638 nm	4.18381	0.7248
		on: 638 nm	4.18652	0.72446
		on: 638 nm	4.18922	0.72365
		on: 638 nm	4.19192	0.72298
		on: 638 nm	4.19463	0.72288
		on: 638 nm	4.19736	0.72198
		on: 638 nm	4.20008	0.72193
		on: 638 nm	4.20278	0.72119
		on: 638 nm	4.20547	0.72118
		on: 638 nm	4.20817	0.72043
		on: 638 nm	4.21087	0.71984
		on: 638 nm	4.21356	0.71959
		on: 638 nm	4.21624	0.71899
		on: 638 nm	4.21894	0.71862
		on: 638 nm	4.22165	0.71851
		on: 638 nm	4.22436	0.71766
		on: 638 nm	4.22708	0.71706
		on: 638 nm	4.22978	0.71664
		on: 638 nm	4.23251	0.71642
		on: 638 nm	4.23523	0.71591
		on: 638 nm	4.23793	0.71517
		on: 638 nm	4.24063	0.71509
		on: 638 nm	4.24335	0.71403
		on: 638 nm	4.24607	0.71355
		on: 638 nm	4.24879	0.71298
		on: 638 nm	4.2515	0.71297
		on: 638 nm	4.2542	0.71235
		on: 638 nm	4.2569	0.71223
		on: 638 nm	4.25965	0.71116
		on: 638 nm	4.26238	0.71117
		on: 638 nm	4.26508	0.71097
		on: 638 nm	4.26781	0.71014
		on: 638 nm	4.27052	0.70956
		on: 638 nm	4.27324	0.70963
		on: 638 nm	4.27597	0.70862
		on: 638 nm	4.2787	0.70822
		on: 638 nm	4.28141	0.70821
		on: 638 nm	4.28413	0.70787
		on: 638 nm	4.28683	0.70694
		on: 638 nm	4.28956	0.70664
		on: 638 nm	4.29227	0.70621
		on: 638 nm	4.29497	0.70547
		on: 638 nm	4.29767	0.70542
		on: 638 nm	4.30039	0.70457
		on: 638 nm	4.30309	0.70446
		on: 638 nm	4.30579	0.70382
		on: 638 nm	4.30851	0.70341
		on: 638 nm	4.31123	0.70289
		on: 638 nm	4.31394	0.70202
		on: 638 nm	4.31664	0.70247
		on: 638 nm	4.31936	0.70235
		on: 638 nm	4.32207	0.70121
		on: 638 nm	4.32466	0.70033
		on: 638 nm	4.32737	0.7006
		on: 638 nm	4.33007	0.69993
		on: 638 nm	4.33277	0.69939
		on: 638 nm	4.3355	0.69877
		on: 638 nm	4.3382	0.69827
		on: 638 nm	4.3409	0.69799
		on: 638 nm	4.34358	0.69773
		on: 638 nm	4.34628	0.69739
		on: 638 nm	4.34899	0.69638
		on: 638 nm	4.35171	0.69665
		on: 638 nm	4.35444	0.69601
		on: 638 nm	4.35717	0.6953
		on: 638 nm	4.3599	0.69586
		on: 638 nm	4.36264	0.69472
		on: 638 nm	4.36536	0.69438
		on: 638 nm	4.36807	0.69368
		on: 638 nm	4.3708	0.69463
		on: 638 nm	4.37349	0.69298
		on: 638 nm	4.37619	0.69318
		on: 638 nm	4.37891	0.69249
		on: 638 nm	4.38162	0.6915
		on: 638 nm	4.38431	0.69144
		on: 638 nm	4.38701	0.69055
		on: 638 nm	4.38974	0.69032
		on: 638 nm	4.39248	0.69025
		on: 638 nm	4.3952	0.68942
		on: 638 nm	4.3979	0.69018
		on: 638 nm	4.4006	0.68914
		on: 638 nm	4.40329	0.68809
		on: 638 nm	4.40601	0.6879
		on: 638 nm	4.40875	0.68706
		on: 638 nm	4.41148	0.68693
		on: 638 nm	4.41419	0.6864
		on: 638 nm	4.41688	0.68608
		on: 638 nm	4.41958	0.68534
		on: 638 nm	4.42228	0.68479
		on: 638 nm	4.42498	0.6849
		on: 638 nm	4.4277	0.68442
		on: 638 nm	4.43043	0.68382
		on: 638 nm	4.43315	0.68347
		on: 638 nm	4.43588	0.68309
		on: 638 nm	4.4386	0.68292
		on: 638 nm	4.44132	0.68209
		on: 638 nm	4.44403	0.68181
		on: 638 nm	4.44676	0.68124
		on: 638 nm	4.44947	0.68079
		on: 638 nm	4.45216	0.6806
		on: 638 nm	4.45484	0.6801
		on: 638 nm	4.45753	0.67948
		on: 638 nm	4.46024	0.6791
		on: 638 nm	4.46296	0.6792
		on: 638 nm	4.46568	0.67822
		on: 638 nm	4.46842	0.67834
		on: 638 nm	4.47113	0.67762
		on: 638 nm	4.47384	0.67728
		on: 638 nm	4.47656	0.67693
		on: 638 nm	4.47928	0.67677
		on: 638 nm	4.482	0.67646
		on: 638 nm	4.48473	0.67539
		on: 638 nm	4.48744	0.67485
		on: 638 nm	4.49015	0.67441
		on: 638 nm	4.49288	0.67357
		on: 638 nm	4.49559	0.67352
		on: 638 nm	4.49827	0.67313
		on: 638 nm	4.50096	0.67214
		on: 638 nm	4.50367	0.67233
		on: 638 nm	4.50639	0.67247
		on: 638 nm	4.50913	0.67164
		on: 638 nm	4.51185	0.67119
		on: 638 nm	4.51457	0.67019
		on: 638 nm	4.51727	0.67024
		on: 638 nm	4.51996	0.6695
		on: 638 nm	4.52266	0.66968
		on: 638 nm	4.52535	0.66867
		on: 638 nm	4.52805	0.66776
		on: 638 nm	4.53077	0.66755
		on: 638 nm	4.53347	0.66742
		on: 638 nm	4.53616	0.66705
		on: 638 nm	4.53888	0.66665
		on: 638 nm	4.54159	0.66603
		on: 638 nm	4.54432	0.6657
		on: 638 nm	4.54704	0.66526
		on: 638 nm	4.54976	0.66491
		on: 638 nm	4.55247	0.66486
		on: 638 nm	4.55517	0.66381
		on: 638 nm	4.55788	0.66405
		on: 638 nm	4.5606	0.66341
		on: 638 nm	4.56332	0.66344
		on: 638 nm	4.56604	0.66231
		on: 638 nm	4.56876	0.66188
		on: 638 nm	4.57149	0.66174
		on: 638 nm	4.57419	0.66136
		on: 638 nm	4.57688	0.66103
		on: 638 nm	4.57958	0.66082
		on: 638 nm	4.58229	0.66018
		on: 638 nm	4.585	0.65995
		on: 638 nm	4.58771	0.65953
		on: 638 nm	4.59041	0.6594
		on: 638 nm	4.59313	0.65834
		on: 638 nm	4.59583	0.65785
		on: 638 nm	4.59853	0.65723
		on: 638 nm	4.60124	0.65677
		on: 638 nm	4.60394	0.6564
		on: 638 nm	4.60664	0.65616
		on: 638 nm	4.60935	0.65572
		on: 638 nm	4.61206	0.65494
		on: 638 nm	4.61478	0.65495
		on: 638 nm	4.61749	0.6548
		on: 638 nm	4.62023	0.6542
		on: 638 nm	4.62294	0.65386
		on: 638 nm	4.62562	0.65324
		on: 638 nm	4.6283	0.65272
		on: 638 nm	4.63099	0.65213
		on: 638 nm	4.63368	0.65184
		on: 638 nm	4.63637	0.65166
		on: 638 nm	4.63907	0.65115
		on: 638 nm	4.64176	0.65081
		on: 638 nm	4.64445	0.6504
		on: 638 nm	4.64717	0.65023
		on: 638 nm	4.6499	0.64983
		on: 638 nm	4.65263	0.64906
		on: 638 nm	4.65533	0.64904
		on: 638 nm	4.65804	0.64854
		on: 638 nm	4.66076	0.64803
		on: 638 nm	4.66347	0.64752
		on: 638 nm	4.66618	0.64698
		on: 638 nm	4.66888	0.6469
		on: 638 nm	4.67158	0.64679
		on: 638 nm	4.6743	0.6455
		on: 638 nm	4.67702	0.64591
		on: 638 nm	4.67973	0.64545
		on: 638 nm	4.68245	0.6451
		on: 638 nm	4.68515	0.64465
		on: 638 nm	4.68786	0.64433
		on: 638 nm	4.69057	0.64432
		on: 638 nm	4.69327	0.64386
		on: 638 nm	4.696	0.64302
		on: 638 nm	4.69872	0.64257
		on: 638 nm	4.70143	0.64249
		on: 638 nm	4.70416	0.64193
		on: 638 nm	4.70688	0.64135
		on: 638 nm	4.70959	0.64139
		on: 638 nm	4.71228	0.6406
		on: 638 nm	4.71497	0.64073
		on: 638 nm	4.71768	0.64043
		on: 638 nm	4.72039	0.63951
		on: 638 nm	4.72309	0.63901
		on: 638 nm	4.72578	0.63883
		on: 638 nm	4.72849	0.63856
		on: 638 nm	4.73121	0.63772
		on: 638 nm	4.73392	0.63725
		on: 638 nm	4.73663	0.6372
		on: 638 nm	4.73937	0.63711
		on: 638 nm	4.74207	0.63616
		on: 638 nm	4.74478	0.63613
		on: 638 nm	4.74752	0.63606
		on: 638 nm	4.75024	0.63582
		on: 638 nm	4.75296	0.63539
		on: 638 nm	4.75569	0.63515
		on: 638 nm	4.75842	0.63409
		on: 638 nm	4.76112	0.63402
		on: 638 nm	4.76385	0.63389
		on: 638 nm	4.76658	0.63369
		on: 638 nm	4.76928	0.63371
		on: 638 nm	4.77199	0.63339
		on: 638 nm	4.7747	0.63293
		on: 638 nm	4.7774	0.63267
		on: 638 nm	4.7801	0.63169
		on: 638 nm	4.78282	0.63092
		on: 638 nm	4.78552	0.63056
		on: 638 nm	4.78825	0.63002
		on: 638 nm	4.79098	0.62951
		on: 638 nm	4.79369	0.62919
		on: 638 nm	4.79641	0.62864
		on: 638 nm	4.79913	0.62959
		on: 638 nm	4.80183	0.62811
		on: 638 nm	4.80453	0.6282
		on: 638 nm	4.80721	0.62725
		on: 638 nm	4.80992	0.62759
		on: 638 nm	4.81264	0.62697
		on: 638 nm	4.81536	0.62617
		on: 638 nm	4.81808	0.62601
		on: 638 nm	4.82078	0.6259
		on: 638 nm	4.82348	0.62534
		on: 638 nm	4.82618	0.62528
		on: 638 nm	4.82889	0.62452
		on: 638 nm	4.8316	0.62452
		on: 638 nm	4.83432	0.62391
		on: 638 nm	4.83702	0.62346
		on: 638 nm	4.83972	0.62275
		on: 638 nm	4.84243	0.6233
		on: 638 nm	4.84515	0.62345
		on: 638 nm	4.84786	0.62225
		on: 638 nm	4.85056	0.62134
		on: 638 nm	4.85328	0.62132
		on: 638 nm	4.85599	0.62171
		on: 638 nm	4.85869	0.62078
		on: 638 nm	4.86137	0.62031
		on: 638 nm	4.86409	0.61923
		on: 638 nm	4.8668	0.61987
		on: 638 nm	4.8695	0.61867
		on: 638 nm	4.87221	0.61893
		on: 638 nm	4.8749	0.61872
		on: 638 nm	4.87761	0.61879
		on: 638 nm	4.88033	0.61851
		on: 638 nm	4.88305	0.61837
		on: 638 nm	4.88574	0.61723
		on: 638 nm	4.88844	0.61729
		on: 638 nm	4.89116	0.61683
		on: 638 nm	4.89388	0.61614
		on: 638 nm	4.89657	0.61548
		on: 638 nm	4.89929	0.61517
		on: 638 nm	4.902	0.61457
		on: 638 nm	4.90472	0.61449
		on: 638 nm	4.90744	0.61422
		on: 638 nm	4.91014	0.61396
		on: 638 nm	4.91284	0.61304
		on: 638 nm	4.91558	0.61317
		on: 638 nm	4.91827	0.61275
		on: 638 nm	4.92096	0.61317
		on: 638 nm	4.92367	0.61148
		on: 638 nm	4.92638	0.61159
		on: 638 nm	4.92907	0.61151
		on: 638 nm	4.93178	0.61139
		on: 638 nm	4.93449	0.61138
		on: 638 nm	4.93721	0.61088
		on: 638 nm	4.93993	0.61042
		on: 638 nm	4.94265	0.61049
		on: 638 nm	4.94537	0.60898
		on: 638 nm	4.94808	0.60835
		on: 638 nm	4.95078	0.60818
		on: 638 nm	4.95346	0.60804
		on: 638 nm	4.95615	0.60807
		on: 638 nm	4.95886	0.60751
		on: 638 nm	4.96158	0.60709
		on: 638 nm	4.96428	0.60671
		on: 638 nm	4.967	0.60631
		on: 638 nm	4.96971	0.606
		on: 638 nm	4.97241	0.60568
		on: 638 nm	4.97514	0.60569
		on: 638 nm	4.97787	0.60487
		on: 638 nm	4.98059	0.60558
		on: 638 nm	4.98333	0.60429
		on: 638 nm	4.98605	0.60413
		on: 638 nm	4.98877	0.60356
		on: 638 nm	4.99149	0.60318
		on: 638 nm	4.99419	0.60297
		on: 638 nm	4.99688	0.60268
		on: 638 nm	4.99957	0.6026
		on: 638 nm	5.00226	0.60189
		on: 638 nm	5.00498	0.6014
		on: 638 nm	5.00768	0.60122
		on: 638 nm	5.01037	0.60085
		on: 638 nm	5.01307	0.60044
		on: 638 nm	5.01579	0.60044
		on: 638 nm	5.01848	0.60045
		on: 638 nm	5.02118	0.59943
		on: 638 nm	5.02389	0.59906
		on: 638 nm	5.02659	0.59951
		on: 638 nm	5.0293	0.59886
		on: 638 nm	5.03202	0.59792
		on: 638 nm	5.03473	0.59764
		on: 638 nm	5.03744	0.59721
		on: 638 nm	5.04015	0.59678
		on: 638 nm	5.04284	0.59651
		on: 638 nm	5.04554	0.59567
		on: 638 nm	5.04823	0.59575
		on: 638 nm	5.05095	0.59566
		on: 638 nm	5.05366	0.59555
		on: 638 nm	5.05639	0.59494
		on: 638 nm	5.0591	0.59489
		on: 638 nm	5.06183	0.59389
		on: 638 nm	5.06454	0.59362
		on: 638 nm	5.06726	0.5932
		on: 638 nm	5.06998	0.59291
		on: 638 nm	5.07268	0.59241
		on: 638 nm	5.07539	0.59219
		on: 638 nm	5.07809	0.59231
		on: 638 nm	5.08083	0.59123
		on: 638 nm	5.08354	0.59134
		on: 638 nm	5.08626	0.59079
		on: 638 nm	5.08898	0.59056
		on: 638 nm	5.0917	0.59086
		on: 638 nm	5.09443	0.59044
		on: 638 nm	5.09717	0.58924
		on: 638 nm	5.0999	0.58917
		on: 638 nm	5.10264	0.58913
		on: 638 nm	5.10538	0.58826
		on: 638 nm	5.10808	0.58793
		on: 638 nm	5.11078	0.58768
		on: 638 nm	5.11348	0.5875
		on: 638 nm	5.11618	0.58737
		on: 638 nm	5.1189	0.58659
		on: 638 nm	5.12161	0.58663
		on: 638 nm	5.12431	0.58685
		on: 638 nm	5.127	0.58597
		on: 638 nm	5.12972	0.58605
		on: 638 nm	5.13246	0.58567
		on: 638 nm	5.13516	0.58519
		on: 638 nm	5.13787	0.5848
		on: 638 nm	5.14059	0.58437
		on: 638 nm	5.1433	0.58403
		on: 638 nm	5.14602	0.58381
		on: 638 nm	5.14872	0.58263
		on: 638 nm	5.15144	0.58257
		on: 638 nm	5.15417	0.58225
		on: 638 nm	5.15689	0.5821
		on: 638 nm	5.15959	0.58148
		on: 638 nm	5.16232	0.58096
		on: 638 nm	5.16504	0.58062
		on: 638 nm	5.16776	0.57998
		on: 638 nm	5.17048	0.58023
		on: 638 nm	5.17321	0.5799
		on: 638 nm	5.17592	0.57999
		on: 638 nm	5.17864	0.57893
		on: 638 nm	5.18135	0.57901
		on: 638 nm	5.18406	0.57898
		on: 638 nm	5.18679	0.57821
		on: 638 nm	5.18951	0.57763
		on: 638 nm	5.19223	0.57744
		on: 638 nm	5.19495	0.57715
		on: 638 nm	5.19767	0.57658
		on: 638 nm	5.20038	0.57665
		on: 638 nm	5.20307	0.57642
		on: 638 nm	5.20577	0.57613
		on: 638 nm	5.2085	0.57651
		on: 638 nm	5.21119	0.5761
		on: 638 nm	5.2139	0.57487
		on: 638 nm	5.21663	0.57463
		on: 638 nm	5.21935	0.57444
		on: 638 nm	5.22207	0.57426
		on: 638 nm	5.22476	0.57337
		on: 638 nm	5.22745	0.57315
		on: 638 nm	5.23016	0.57295
		on: 638 nm	5.23286	0.5729
		on: 638 nm	5.23557	0.57238
		on: 638 nm	5.23828	0.57241
		on: 638 nm	5.241	0.57179
		on: 638 nm	5.24372	0.57118
		on: 638 nm	5.24642	0.57063
		on: 638 nm	5.24911	0.57103
		on: 638 nm	5.25181	0.57036
		on: 638 nm	5.25451	0.57038
		on: 638 nm	5.25721	0.5703
		on: 638 nm	5.25994	0.56949
		on: 638 nm	5.26265	0.56968
		on: 638 nm	5.26536	0.56905
		on: 638 nm	5.26809	0.56865
		on: 638 nm	5.27081	0.56821
		on: 638 nm	5.27353	0.56809
		on: 638 nm	5.27627	0.56768
		on: 638 nm	5.27898	0.5672
		on: 638 nm	5.28169	0.56726
		on: 638 nm	5.28442	0.56688
		on: 638 nm	5.28712	0.56634
		on: 638 nm	5.28982	0.56614
		on: 638 nm	5.29252	0.56673
		on: 638 nm	5.29525	0.56543
		on: 638 nm	5.29796	0.56517
		on: 638 nm	5.30068	0.56525
		on: 638 nm	5.30339	0.56473
		on: 638 nm	5.30609	0.56443
		on: 638 nm	5.30878	0.56472
		on: 638 nm	5.31149	0.56474
		on: 638 nm	5.31421	0.56352
		on: 638 nm	5.31691	0.56264
		on: 638 nm	5.31963	0.56272
		on: 638 nm	5.32235	0.56262
		on: 638 nm	5.32506	0.56248
		on: 638 nm	5.32776	0.56225
		on: 638 nm	5.33045	0.5616
		on: 638 nm	5.33316	0.56171
		on: 638 nm	5.33587	0.56105
		on: 638 nm	5.33857	0.56062
		on: 638 nm	5.34126	0.56026
		on: 638 nm	5.34398	0.56008
		on: 638 nm	5.34671	0.56076
		on: 638 nm	5.34943	0.56012
		on: 638 nm	5.35213	0.55909
		on: 638 nm	5.35483	0.55877
		on: 638 nm	5.35754	0.55912
		on: 638 nm	5.36025	0.55892
		on: 638 nm	5.36298	0.55775
		on: 638 nm	5.36569	0.55774
		on: 638 nm	5.36841	0.55712
		on: 638 nm	5.37113	0.55714
		on: 638 nm	5.37383	0.55694
		on: 638 nm	5.37652	0.55615
		on: 638 nm	5.37924	0.55637
		on: 638 nm	5.38198	0.55573
		on: 638 nm	5.38468	0.55574
		on: 638 nm	5.38737	0.55495
		on: 638 nm	5.39004	0.55496
		on: 638 nm	5.39272	0.5556
		on: 638 nm	5.39543	0.55443
		on: 638 nm	5.39817	0.55416
		on: 638 nm	5.40089	0.55373
		on: 638 nm	5.4036	0.5532
		on: 638 nm	5.40633	0.55301
		on: 638 nm	5.40906	0.55314
		on: 638 nm	5.41176	0.55237
		on: 638 nm	5.41446	0.55217
		on: 638 nm	5.41716	0.55162
		on: 638 nm	5.41986	0.55151
		on: 638 nm	5.42256	0.55124
		on: 638 nm	5.42528	0.55183
		on: 638 nm	5.42798	0.55083
		on: 638 nm	5.43069	0.55033
		on: 638 nm	5.4334	0.55049
		on: 638 nm	5.43611	0.55025
		on: 638 nm	5.43881	0.54951
		on: 638 nm	5.44154	0.54878
		on: 638 nm	5.44426	0.54921
		on: 638 nm	5.44696	0.54823
		on: 638 nm	5.44967	0.54832
		on: 638 nm	5.45238	0.54799
		on: 638 nm	5.45509	0.54803
		on: 638 nm	5.4578	0.54803
		on: 638 nm	5.46052	0.54706
		on: 638 nm	5.46324	0.54788
		on: 638 nm	5.46593	0.54712
		on: 638 nm	5.46863	0.54615
		on: 638 nm	5.47136	0.54569
		on: 638 nm	5.47409	0.54557
		on: 638 nm	5.47683	0.54537
		on: 638 nm	5.47957	0.54516
		on: 638 nm	5.48227	0.54508
		on: 638 nm	5.48497	0.5444
		on: 638 nm	5.48767	0.54448
		on: 638 nm	5.49036	0.54424
		on: 638 nm	5.49307	0.5437
		on: 638 nm	5.49581	0.54347
		on: 638 nm	5.49852	0.54321
		on: 638 nm	5.50122	0.5437
		on: 638 nm	5.50394	0.54295
		on: 638 nm	5.50665	0.54224
		on: 638 nm	5.50934	0.54199
		on: 638 nm	5.51203	0.5421
		on: 638 nm	5.51475	0.54166
		on: 638 nm	5.51746	0.54129
		on: 638 nm	5.52015	0.54162
		on: 638 nm	5.52286	0.54022
		on: 638 nm	5.52556	0.54042
		on: 638 nm	5.52826	0.53952
		on: 638 nm	5.53098	0.53945
		on: 638 nm	5.53371	0.53936
		on: 638 nm	5.53642	0.53943
		on: 638 nm	5.53912	0.53864
		on: 638 nm	5.54183	0.53803
		on: 638 nm	5.54454	0.53802
		on: 638 nm	5.54726	0.53846
		on: 638 nm	5.54996	0.53772
		on: 638 nm	5.55267	0.53738
		on: 638 nm	5.55538	0.53708
		on: 638 nm	5.55808	0.53679
		on: 638 nm	5.56078	0.5366
		on: 638 nm	5.56347	0.53626
[truncated: 5,570 more rows]

## Sheet: Figure 3b
		Data for Fig. 3b. | Temperature dependence of the molar magnetic susceptibility (shown as the χT product; at 0.1 T) for 1 (before irradiation), 2 (after 405-nm irradiation) and 1 (after thermal relaxation of 2). For comparison the χT(T) for the reference [MoIII(CN)6]3- product 3 is also provided. All curves were recorded at a 2 K·min-1 heating/cooling rate.
		1		2		1 relaxed by heating to 250 K		3
		T	χT	T	χT	T	χT	T	χT
		K	cm3·K·mol-1	K	cm3·K·mol-1	K	cm3·K·mol-1	K	cm3·K·mol-1
		249.996	0.3791	2.0026	1.23504	249.968	0.37932	1.99929	1.82072
		249.974	0.39962	2.18576	1.27683	249.843	0.38673	2.00053	1.80759
		249.852	0.39962	2.456	1.33463	249.612	0.38673	2.24572	1.80225
		249.632	0.39962	2.73098	1.38426	249.311	0.38673	2.5413	1.80941
		249.354	0.38873	3.00822	1.4274	248.981	0.39148	2.83697	1.8106
		249.042	0.38873	3.29536	1.46655	248.617	0.39273	3.13632	1.81111
		248.713	0.38873	3.58102	1.49941	248.23	0.39785	3.43817	1.80992
		248.374	0.3997	3.87051	1.52934	247.824	0.39785	3.75007	1.8127
		248.018	0.3997	4.17008	1.55684	247.436	0.39273	4.06505	1.81398
		247.673	0.3997	4.46338	1.57864	247.059	0.39785	4.38706	1.81483
		247.34	0.39925	4.75761	1.59812	246.66	0.39117	4.70815	1.81444
		246.984	0.38699	5.06286	1.61696	246.262	0.39117	5.03467	1.81526
		246.614	0.38527	5.36524	1.63289	245.878	0.39392	5.36478	1.81614
		246.251	0.38527	5.67444	1.64754	245.505	0.39392	5.69655	1.81637
		245.897	0.38699	5.98626	1.6613	245.144	0.39392	6.02657	1.81603
		245.551	0.38699	6.29906	1.67262	244.807	0.39396	6.36232	1.81717
		245.204	0.3862	6.61233	1.68484	244.474	0.39392	6.6965	1.81652
		244.864	0.38886	6.9234	1.69435	244.159	0.3871	7.04013	1.81775
		244.522	0.38886	7.24185	1.70454	243.83	0.38608	7.38319	1.81912
		244.188	0.38734	7.55211	1.71199	243.508	0.38432	7.72209	1.81934
		243.864	0.3862	7.86685	1.72097	243.199	0.38432	8.06435	1.81968
		243.536	0.38457	8.1801	1.72803	242.887	0.37883	8.40735	1.82038
		243.184	0.38457	8.49465	1.73419	242.569	0.37883	8.75371	1.82126
		242.836	0.38427	8.81873	1.7414	242.243	0.38164	9.09559	1.82163
		242.497	0.38391	9.1377	1.74823	241.913	0.38164	9.4439	1.82252
		242.164	0.38457	9.45523	1.75164	241.585	0.38164	9.78908	1.82205
		241.81	0.38624	9.77294	1.75766	241.266	0.38371	10.1371	1.82314
		241.467	0.38624	10.0973	1.76199	240.93	0.38606	10.4825	1.82323
		241.124	0.38851	10.4209	1.76684	240.596	0.38818	10.8303	1.82387
		240.783	0.38923	10.7462	1.77176	240.249	0.39032	11.1816	1.82461
		240.439	0.38851	11.0669	1.77497	239.897	0.39032	11.5275	1.82392
		240.094	0.38851	11.3873	1.77917	239.551	0.38818	11.8748	1.824
		239.748	0.38386	11.7113	1.78189	239.215	0.38493	12.2263	1.82479
		239.407	0.38386	12.0408	1.78594	238.878	0.38493	12.5744	1.82493
		239.056	0.38376	12.3638	1.7899	238.53	0.38151	12.9291	1.82582
		238.708	0.38358	12.6884	1.79333	238.179	0.38151	13.2775	1.82634
		238.367	0.38358	13.0148	1.79524	237.829	0.38151	13.6282	1.8266
		238.032	0.38358	13.3414	1.79763	237.489	0.38858	13.9864	1.82661
		237.69	0.38358	13.6687	1.7997	237.161	0.38151	14.3435	1.82792
		237.357	0.38358	13.9913	1.80238	236.826	0.38929	14.7016	1.82724
		237.018	0.3736	14.3206	1.80593	236.486	0.38967	15.8797	1.83138
		236.677	0.38631	14.6487	1.80802	236.148	0.38929	16.2222	1.82976
		236.354	0.38631	14.9773	1.81046	235.807	0.3874	16.577	1.82963
		236.021	0.38375	15.348	1.8171	235.473	0.3874	16.9285	1.82947
		235.69	0.37745	15.7249	1.81809	235.148	0.3787	17.289	1.82984
		235.367	0.37745	16.0483	1.81861	234.824	0.3787	17.6488	1.83035
		235.032	0.37435	16.3732	1.8217	234.499	0.3787	18.0051	1.83062
		234.694	0.37435	16.7032	1.8217	234.168	0.37886	18.3671	1.83117
		234.359	0.37435	17.0324	1.8217	233.83	0.38116	18.7298	1.83184
		234.016	0.37435	17.3718	1.82263	233.498	0.38753	19.0856	1.83165
		233.667	0.37435	17.704	1.82422	233.171	0.38116	19.4434	1.83178
		233.321	0.38228	18.0393	1.8266	232.831	0.38638	19.8085	1.83228
		232.979	0.38228	18.3688	1.82761	232.477	0.38116	20.1688	1.83272
		232.637	0.38228	18.6994	1.82835	232.131	0.37859	20.5235	1.83236
		232.289	0.38043	19.0349	1.83055	231.795	0.37604	20.8844	1.83271
		231.941	0.38043	19.369	1.83165	231.444	0.37604	21.2439	1.83277
		231.594	0.38043	19.7012	1.83285	231.103	0.3731	21.6007	1.8328
		231.262	0.37638	20.0305	1.83303	230.788	0.37268	21.9587	1.833
		230.918	0.37116	20.3699	1.83322	230.485	0.3731	22.3215	1.83338
		230.579	0.37638	20.7052	1.83585	230.149	0.37268	22.6835	1.83358
		230.252	0.37921	21.0326	1.83585	229.813	0.37133	23.0475	1.8338
		229.931	0.37921	21.3561	1.8364	229.469	0.37133	23.4059	1.83387
		229.602	0.38422	21.6914	1.83716	229.13	0.36868	23.7587	1.83347
		229.261	0.38489	22.0248	1.83851	228.786	0.36868	24.1125	1.83345
		228.934	0.3849	22.3544	1.83885	228.436	0.36698	24.4682	1.83355
		228.599	0.3849	22.6851	1.84014	228.092	0.36698	24.8314	1.83385
		228.264	0.38422	23.015	1.84014	227.754	0.36698	25.1874	1.83384
		227.924	0.38183	23.3484	1.84107	227.441	0.37178	25.5454	1.83381
		227.589	0.37967	23.6786	1.84137	227.108	0.36941	25.9049	1.83403
		227.262	0.37967	24.0097	1.84308	226.787	0.36941	26.2544	1.83366
		226.928	0.37667	24.3437	1.84414	226.469	0.37004	26.6132	1.83405
		226.594	0.37431	24.6774	1.84419	226.148	0.37004	26.9666	1.83398
		226.244	0.37431	25.01	1.84483	225.846	0.36941	27.3337	1.83367
		225.895	0.37296	25.3412	1.84488	225.531	0.3519	27.6935	1.8338
		225.553	0.37296	25.6718	1.84553	225.218	0.35684	28.0446	1.83362
		225.207	0.37431	26.0013	1.84607	224.907	0.35684	28.4043	1.83389
		224.867	0.37445	26.3355	1.84721	224.59	0.35684	28.7629	1.83404
		224.529	0.37445	26.6681	1.84767	224.276	0.36008	29.1149	1.83368
		224.192	0.37445	27.0008	1.84892	223.96	0.36008	29.4765	1.83402
		223.852	0.37445	27.332	1.84895	223.655	0.36008	29.8277	1.83375
		223.513	0.37445	27.6598	1.8491	223.355	0.36008	30.1848	1.8339
		223.165	0.37579	27.9886	1.8491	223.042	0.35957	30.5438	1.83392
		222.818	0.37666	28.3227	1.8492	222.728	0.35957	30.9044	1.8341
		222.499	0.37795	28.6527	1.85088	222.401	0.36604	31.2583	1.83395
		222.172	0.37795	28.986	1.85088	222.071	0.36604	31.6129	1.83389
		221.838	0.37579	29.3182	1.85088	221.761	0.35686	31.987	1.8338
		221.492	0.37795	29.6495	1.85095	221.442	0.36006	32.3542	1.834
		221.162	0.3847	29.9774	1.85098	221.114	0.3556	32.7091	1.83378
		220.854	0.37591	30.3078	1.85161	220.771	0.3556	33.0702	1.83397
		220.528	0.37591	30.6365	1.85193	220.441	0.35651	33.4329	1.83415
		220.193	0.38006	30.971	1.8521	220.117	0.35651	33.783	1.83374
		219.855	0.38006	31.304	1.85276	219.8	0.35651	34.138	1.83353
		219.508	0.38006	31.6357	1.85276	219.496	0.3623	34.5006	1.83378
		219.167	0.38006	31.9716	1.85276	219.181	0.3623	34.8589	1.83371
		218.824	0.38284	32.306	1.85277	218.838	0.3623	35.2184	1.83367
		218.477	0.38348	32.6337	1.8535	218.51	0.36329	35.5723	1.8332
		218.138	0.38348	32.9693	1.85277	218.211	0.36329	35.9481	1.83399
		217.796	0.38348	33.3041	1.85355	217.913	0.35782	36.3123	1.83422
		217.454	0.38713	33.6397	1.85333	217.595	0.35782	36.6589	1.83364
		217.112	0.38348	33.9678	1.85355	217.276	0.35588	37.0165	1.83349
		216.766	0.3831	34.2982	1.85333	216.962	0.35268	37.3755	1.83347
		216.431	0.37847	34.642	1.85398	216.644	0.35268	37.7352	1.83334
		216.097	0.3831	34.9732	1.85399	216.33	0.35438	38.0992	1.8334
		215.76	0.3831	35.2983	1.85462	216.039	0.35588	38.4591	1.83347
		215.418	0.38649	35.6328	1.85399	215.759	0.35996	38.8126	1.8332
		215.084	0.38649	35.964	1.85462	215.459	0.35996	39.1783	1.83344
		214.747	0.38649	36.3008	1.85401	215.149	0.36206	39.5474	1.83363
		214.429	0.38649	36.6289	1.85438	214.836	0.36266	39.9006	1.83318
		214.1	0.37991	36.9613	1.85438	214.525	0.36416	40.2596	1.83309
		213.768	0.37991	37.2996	1.85598	214.215	0.36536	40.6215	1.83312
		213.419	0.38341	37.6371	1.85489	213.916	0.36536	40.9756	1.83281
		213.079	0.38766	37.9623	1.85489	213.604	0.36536	41.3425	1.83315
		212.745	0.38766	38.2977	1.85608	213.289	0.36285	41.7053	1.83319
		212.415	0.38766	38.6323	1.85608	212.971	0.35951	42.0795	1.83321
		212.078	0.38766	38.9746	1.85489	212.662	0.35951	42.4458	1.83343
		211.751	0.38766	39.3119	1.85615	212.351	0.36285	42.8048	1.83325
		211.41	0.38716	39.6538	1.85615	212.038	0.36285	43.1668	1.8332
		211.054	0.38487	39.9844	1.85407	211.726	0.35968	43.5244	1.83291
		210.706	0.38716	40.3215	1.85348	211.414	0.35968	43.8874	1.83288
		210.382	0.38779	40.6531	1.85313	211.086	0.35968	44.2548	1.83272
		210.054	0.38989	40.9887	1.85313	210.771	0.35968	44.62	1.83293
		209.717	0.38989	41.323	1.85313	210.458	0.36048	44.9809	1.83289
		209.375	0.39041	41.6572	1.85377	210.14	0.36162	45.3389	1.83285
		209.029	0.39041	41.9921	1.85565	209.827	0.36672	45.6931	1.83274
		208.68	0.38989	42.3209	1.85698	209.522	0.36727	46.051	1.83273
		208.343	0.39041	42.6592	1.857	209.212	0.36727	46.4081	1.8326
		208.017	0.39041	42.9911	1.857	208.894	0.375	46.7671	1.83261
		207.68	0.39222	43.3231	1.85751	208.592	0.375	47.1296	1.83264
		207.347	0.38869	43.654	1.85867	208.289	0.375	47.4958	1.83283
		207.015	0.38933	43.9909	1.8588	207.99	0.37128	47.8509	1.83268
		206.676	0.38933	44.3206	1.85867	207.679	0.36893	48.2081	1.83254
		206.36	0.38933	44.6516	1.85867	207.371	0.36651	48.5666	1.83233
		206.038	0.38933	44.9893	1.85512	207.071	0.3651	48.9231	1.8322
		205.695	0.38933	45.3221	1.85512	206.769	0.3651	49.2894	1.83238
		205.353	0.38945	45.6531	1.85512	206.463	0.3651	49.6507	1.83243
		205.018	0.38558	45.9883	1.85635	206.16	0.36415	50.0138	1.83249
		204.688	0.38945	46.3105	1.85745	205.848	0.36415	50.3818	1.8327
		204.353	0.38558	46.6386	1.85745	205.537	0.36534	50.7403	1.83261
		204.01	0.389	46.9737	1.85745	205.238	0.36534	51.0932	1.83229
		203.675	0.38558	47.3114	1.85793	204.93	0.36534	51.4503	1.8322
		203.328	0.38558	47.6492	1.85793	204.625	0.36799	51.823	1.83243
		202.966	0.38341	47.9855	1.85793	204.293	0.37056	52.182	1.83229
		202.619	0.38188	48.3164	1.859	203.966	0.37072	52.5463	1.8322
		202.281	0.38188	48.6542	1.85908	203.63	0.37536	52.9084	1.83219
		201.941	0.38188	48.9884	1.85946	203.318	0.37536	53.2681	1.83222
		201.607	0.38188	49.3064	1.86031	203.009	0.37536	53.6255	1.83198
		201.274	0.38188	49.6375	1.85946	202.674	0.36874	53.9809	1.83179
		200.931	0.37579	49.9717	1.85908	202.333	0.36874	54.3433	1.83181
		200.593	0.37477	50.3016	1.85946	202.006	0.36426	54.7038	1.83186
		200.262	0.37579	50.6283	1.85897	201.701	0.36874	55.0631	1.83173
		199.928	0.37579	50.9697	1.85865	201.384	0.36426	55.4303	1.83186
		199.593	0.38258	51.312	1.85856	201.059	0.36944	55.7931	1.83181
		199.252	0.38258	51.6451	1.85856	200.742	0.36699	56.1485	1.83153
		198.919	0.38981	51.9724	1.85856	200.424	0.36699	56.5128	1.83162
		198.586	0.38981	52.3073	1.85872	200.118	0.36699	56.88	1.83173
		198.264	0.38782	52.6439	1.85951	199.807	0.372	57.238	1.83151
		197.938	0.38664	52.9791	1.85951	199.488	0.36699	57.6002	1.83142
		197.592	0.38664	53.3128	1.85951	199.165	0.37624	57.9658	1.83154
		197.251	0.38309	53.6416	1.85946	198.83	0.37624	58.3322	1.83118
		196.912	0.38114	53.972	1.85946	198.492	0.3759	58.6931	1.83114
		196.562	0.38114	54.3099	1.85946	198.154	0.36869	59.0502	1.8309
		196.209	0.38309	54.6405	1.85946	197.807	0.36869	59.4125	1.83083
		195.861	0.38816	54.975	1.86011	197.467	0.36869	59.7775	1.83082
		195.524	0.38981	55.3154	1.86027	197.127	0.36688	60.1353	1.83061
		195.181	0.38981	55.6597	1.86011	196.79	0.36599	60.4981	1.83055
		194.827	0.38816	55.9948	1.86011	196.442	0.36688	60.8663	1.83043
		194.477	0.38227	56.3238	1.86055	196.097	0.36979	61.2252	1.83035
		194.14	0.38227	56.6513	1.86057	195.76	0.36979	61.5844	1.83027
		193.808	0.38068	56.9793	1.86055	195.421	0.36979	61.9419	1.83005
		193.482	0.38227	57.3131	1.86055	195.082	0.36979	62.31	1.83014
		193.145	0.38068	57.6415	1.86055	194.733	0.36685	62.6708	1.83009
		192.814	0.37965	57.9785	1.86057	194.387	0.36536	63.0233	1.82971
		192.473	0.37965	58.3205	1.85852	194.059	0.36536	63.3931	1.82996
		192.14	0.38582	58.6513	1.86103	193.721	0.36685	63.7675	1.83025
		191.818	0.38248	58.9889	1.86103	193.379	0.36994	64.1283	1.83015
		191.49	0.38248	59.3216	1.85992	193.046	0.37053	64.4814	1.82982
		191.159	0.38524	59.6555	1.85934	192.72	0.37449	64.8331	1.82941
		190.826	0.38248	59.9841	1.85934	192.391	0.37676	65.2117	1.82984
		190.487	0.38104	60.3212	1.85864	192.058	0.37449	65.5915	1.8306
		190.141	0.38104	60.6628	1.85743	191.732	0.37449	65.9509	1.83079
		189.792	0.38524	60.9976	1.85741	191.397	0.36743	66.3075	1.83077
		189.45	0.38342	61.3308	1.85741	191.063	0.36309	66.6531	1.83028
		189.125	0.38342	61.6738	1.85723	190.734	0.36309	67.0262	1.83012
		188.786	0.39009	62.017	1.85723	190.394	0.36462	67.3994	1.83032
		188.431	0.39009	62.3547	1.85778	190.06	0.36462	67.7434	1.82969
		188.081	0.39009	62.689	1.85778	189.72	0.36697	68.1007	1.82954
		187.749	0.39009	63.0204	1.85651	189.357	0.36716	68.458	1.82926
		187.409	0.39835	63.3553	1.857	189.018	0.36716	68.8241	1.82923
		187.074	0.39835	63.6859	1.85651	188.675	0.37028	69.2034	1.82918
		186.723	0.38379	64.0167	1.85651	188.333	0.37406	69.5662	1.82913
		186.387	0.38379	64.3602	1.857	187.997	0.37028	69.9216	1.82886
		186.063	0.38379	64.7017	1.857	187.654	0.37027	70.2797	1.82874
		185.727	0.38379	65.0306	1.85596	187.297	0.37028	70.6455	1.82877
		185.4	0.3841	65.3607	1.85771	186.946	0.37027	71.0214	1.82904
		185.067	0.3841	65.6939	1.85596	186.607	0.36487	71.3808	1.82897
		184.736	0.38333	66.0417	1.85596	186.273	0.36926	71.7345	1.82876
		184.392	0.38333	66.3842	1.85579	185.946	0.36528	72.0966	1.82865
		184.05	0.38333	66.7066	1.85619	185.602	0.36487	72.4573	1.82856
		183.713	0.38195	67.0306	1.85589	185.261	0.36528	72.817	1.82834
		183.365	0.38333	67.3658	1.85589	184.931	0.36528	73.1734	1.82825
		183.031	0.38195	67.7014	1.85589	184.59	0.36528	73.5363	1.82818
		182.694	0.38828	68.0403	1.85589	184.244	0.3639	73.9044	1.82827
		182.335	0.38654	68.3741	1.85589	183.913	0.36851	74.2618	1.82807
		181.994	0.38654	68.7058	1.85294	183.573	0.3681	74.6249	1.82794
		181.656	0.37739	69.0401	1.85636	183.227	0.3681	74.9854	1.82782
		181.308	0.38082	69.3719	1.85247	182.886	0.3681	75.348	1.82785
		180.963	0.38082	69.7088	1.85161	182.545	0.3681	75.717	1.82799
		180.619	0.38082	70.0446	1.85161	182.206	0.36747	76.076	1.82782
		180.28	0.38248	70.3668	1.85185	181.867	0.3665	76.4362	1.8276
		179.943	0.38253	70.7118	1.85185	181.519	0.36747	76.8011	1.82766
		179.608	0.38253	71.055	1.85204	181.186	0.36747	77.1651	1.82765
		179.282	0.38253	71.3861	1.85204	180.845	0.36747	77.5206	1.82741
		178.943	0.38248	71.7223	1.85204	180.506	0.36732	77.8823	1.82732
		178.62	0.38253	72.0524	1.85204	180.177	0.36732	78.2476	1.82739
		178.291	0.38193	72.3854	1.85126	179.85	0.36732	78.6169	1.8276
		177.958	0.38193	72.7225	1.85077	179.508	0.36732	78.9855	1.82763
		177.611	0.38058	73.0524	1.85077	179.167	0.36833	79.3344	1.82723
		177.263	0.38034	73.3789	1.85066	178.84	0.3692	79.6929	1.82708
		176.923	0.3783	73.7162	1.85066	178.511	0.3692	80.0479	1.82695
		176.591	0.3783	74.0493	1.84913	178.177	0.3692	80.4154	1.8271
		176.251	0.3783	74.3828	1.85234	177.84	0.36529	80.7803	1.82714
		175.889	0.3783	74.7193	1.84913	177.505	0.36529	81.1428	1.82705
		175.543	0.37898	75.0543	1.85059	177.178	0.36505	81.5182	1.82696
		175.203	0.38041	75.3816	1.8482	176.832	0.36505	81.8863	1.82704
		174.869	0.37898	75.7234	1.8482	176.492	0.36505	82.2383	1.82671
		174.538	0.37898	76.0612	1.84819	176.155	0.36729	82.6018	1.82672
		174.187	0.37898	76.3895	1.84819	175.811	0.36439	82.969	1.82683
		173.837	0.37932	76.7207	1.84784	175.467	0.36741	83.3244	1.82665
		173.506	0.37783	77.0581	1.84784	175.12	0.36741	83.6818	1.8265
		173.184	0.37932	77.3924	1.84819	174.777	0.36741	84.0445	1.82642
		172.852	0.37783	77.728	1.84679	174.433	0.36528	84.4166	1.82656
		172.515	0.37783	78.0612	1.84679	174.083	0.36528	84.7787	1.82642
		172.186	0.37641	78.3938	1.84859	173.748	0.36528	85.1354	1.82627
		171.841	0.37641	78.7284	1.84859	173.409	0.3653	85.4984	1.82619
		171.5	0.37641	79.0675	1.8467	173.064	0.36528	85.8566	1.82612
		171.167	0.37884	79.4023	1.84625	172.727	0.36401	86.2281	1.82633
		170.839	0.38477	79.7398	1.84358	172.403	0.3653	86.5993	1.82648
		170.503	0.38561	80.0795	1.84288	172.069	0.3653	86.9638	1.82661
		170.163	0.38768	80.4113	1.84278	171.722	0.36453	87.3123	1.82639
		169.834	0.38561	80.739	1.84288	171.384	0.36709	87.6831	1.82614
		169.491	0.38561	81.0898	1.84187	171.058	0.36709	88.0641	1.82641
		169.127	0.38845	81.4291	1.84287	170.736	0.36453	88.4268	1.82635
		168.779	0.38531	81.7562	1.84287	170.415	0.36341	88.7977	1.82641
		168.443	0.38176	82.0859	1.84452	170.08	0.36187	89.2008	1.82634
		168.11	0.38531	82.4168	1.84312	169.747	0.36187	89.5722	1.82642
		167.777	0.3862	82.7533	1.84452	169.41	0.36187	89.9356	1.82634
		167.441	0.38137	83.0914	1.84452	169.064	0.36749	90.2973	1.82628
		167.096	0.38534	83.4295	1.84367	168.705	0.36828	90.6574	1.82601
		166.751	0.3862	83.7689	1.84367	168.363	0.37113	91.0233	1.82602
		166.415	0.38534	84.1025	1.84367	168.028	0.37113	91.391	1.826
		166.091	0.38384	84.4541	1.84358	167.682	0.36828	91.754	1.826
		165.757	0.38384	84.7962	1.84358	167.337	0.36506	92.1179	1.82596
		165.413	0.38384	85.1287	1.84186	166.994	0.36506	92.4884	1.82615
		165.071	0.38384	85.4651	1.83955	166.65	0.36485	92.8542	1.8263
		164.736	0.38384	85.7973	1.83625	166.301	0.36485	93.2168	1.82618
		164.416	0.3847	86.1326	1.83955	165.969	0.36276	93.5868	1.82636
		164.087	0.3847	86.4731	1.83955	165.632	0.36276	93.9427	1.82609
		163.755	0.3837	86.8087	1.83118	165.298	0.36276	94.3029	1.8261
		163.431	0.38274	87.1407	1.83958	164.968	0.36773	94.664	1.82604
		163.092	0.38274	87.4801	1.84037	164.631	0.36793	95.0243	1.82595
		162.743	0.37761	87.8152	1.84037	164.302	0.36793	95.3883	1.82593
		162.394	0.37761	88.1459	1.84037	163.969	0.36773	95.7521	1.82589
		162.053	0.37761	88.4853	1.84037	163.632	0.36647	96.1266	1.82615
		161.698	0.38052	88.8161	1.83702	163.309	0.36521	96.4964	1.82612
		161.358	0.38052	89.151	1.83702	162.985	0.36507	96.8521	1.8259
		161.013	0.38294	89.4916	1.83641	162.653	0.36507	97.2147	1.82583
		160.678	0.38052	89.8292	1.8354	162.317	0.36167	97.5784	1.82583
		160.33	0.38052	90.1634	1.83641	161.985	0.36521	97.9608	1.82593
		159.985	0.38042	90.5023	1.83485	161.66	0.36167	98.3294	1.82603
		159.643	0.38464	90.8366	1.83485	161.332	0.36408	98.6915	1.8259
		159.318	0.38042	91.1785	1.83678	160.993	0.3612	99.06	1.82598
		158.992	0.37917	91.5203	1.83678	160.647	0.36408	99.4218	1.82596
		158.657	0.37643	91.8644	1.83525	160.3	0.36396	99.7851	1.82579
		158.323	0.37744	92.1977	1.83639	159.958	0.36396	100.152	1.82593
		157.979	0.37744	92.5292	1.83525	159.611	0.36396	100.513	1.82577
		157.656	0.37643	92.8706	1.83354	159.267	0.36659	100.903	1.82574
		157.327	0.37744	93.2092	1.83315	158.924	0.36396	101.277	1.82584
		156.989	0.37744	93.5407	1.83293	158.571	0.36211	101.633	1.82578
		156.654	0.37422	93.8828	1.83237	158.227	0.36653	101.998	1.8257
		156.322	0.37422	94.2193	1.83218	157.887	0.36211	102.355	1.82566
		155.985	0.37889	94.5563	1.83218	157.555	0.36153	102.723	1.82561
		155.657	0.37714	94.8983	1.83218	157.222	0.35791	103.093	1.82579
		155.324	0.37714	95.2348	1.83237	156.89	0.36153	103.454	1.82567
		154.98	0.37714	95.5564	1.83218	156.569	0.36153	103.826	1.82587
		154.635	0.37714	95.8905	1.83133	156.241	0.36411	104.198	1.82597
		154.289	0.37638	96.2348	1.83133	155.905	0.36411	104.556	1.82581
		153.945	0.37638	96.5691	1.82781	155.568	0.36411	104.921	1.82582
		153.614	0.37798	96.9154	1.82781	155.238	0.36115	105.281	1.82573
		153.277	0.37798	97.2519	1.82696	154.9	0.35759	105.649	1.82576
		152.927	0.37769	97.5836	1.82696	154.558	0.35759	106.015	1.82577
		152.589	0.37769	97.9165	1.82696	154.219	0.35759	106.372	1.82565
		152.242	0.37283	98.2546	1.82696	153.879	0.35763	106.748	1.82595
		151.906	0.37254	98.6	1.82578	153.543	0.35911	107.116	1.82588
		151.577	0.37254	98.9459	1.82404	153.208	0.35911	107.48	1.82591
		151.245	0.37254	99.2872	1.82469	152.862	0.35911	107.867	1.82617
		150.912	0.37292	99.6282	1.82404	152.508	0.35911	108.234	1.82618
		150.586	0.38029	99.9653	1.82469	152.162	0.35335	108.591	1.82611
		150.255	0.38029	100.299	1.82469	151.832	0.35335	108.953	1.82589
		149.915	0.37292	100.655	1.82469	151.496	0.35735	109.312	1.82593
		149.577	0.37494	100.987	1.82217	151.15	0.35735	109.671	1.82586
		149.241	0.37494	101.329	1.82241	150.816	0.35805	110.038	1.82588
		148.906	0.37494	101.66	1.82217	150.488	0.35805	110.397	1.82583
		148.559	0.37494	102.004	1.82049	150.157	0.35805	110.755	1.82579
		148.219	0.37792	102.341	1.82049	149.814	0.3601	111.113	1.82567
		147.889	0.38092	102.692	1.82082	149.472	0.35714	111.486	1.8257
		147.548	0.38611	103.029	1.82049	149.139	0.35714	111.852	1.82579
		147.207	0.38611	103.358	1.82049	148.808	0.35775	112.222	1.82559
		146.863	0.38611	103.698	1.81871	148.474	0.35775	112.598	1.82579
		146.502	0.38611	104.038	1.81843	148.137	0.35775	112.966	1.82577
		146.159	0.38775	104.379	1.81816	147.799	0.35775	113.319	1.82564
		145.823	0.38602	104.727	1.81843	147.471	0.35698	113.699	1.82566
		145.496	0.38602	105.065	1.81843	147.123	0.35698	114.087	1.82594
		145.163	0.38602	105.4	1.81959	146.788	0.36452	114.455	1.82586
		144.833	0.38602	105.731	1.81959	146.455	0.35763	114.811	1.82571
		144.505	0.37839	106.072	1.81959	146.094	0.35763	115.169	1.82553
		144.176	0.37839	106.415	1.8189	145.737	0.36214	115.548	1.8255
		143.831	0.38009	106.745	1.81701	145.401	0.36214	115.91	1.82538
		143.486	0.38009	107.085	1.81579	145.055	0.36149	116.27	1.82537
		143.152	0.38009	107.428	1.81579	144.71	0.36214	116.644	1.82558
		142.809	0.38085	107.768	1.8153	144.37	0.36214	117.022	1.82576
		142.464	0.38009	108.101	1.8153	144.038	0.36149	117.377	1.82548
		142.139	0.37565	108.442	1.8153	143.699	0.36149	117.743	1.82648
		141.792	0.37565	108.775	1.81367	143.367	0.36057	118.101	1.82646
		141.455	0.37565	109.111	1.81086	143.039	0.36057	118.468	1.82507
		141.12	0.37565	109.455	1.81086	142.705	0.36057	118.841	1.82553
		140.783	0.37781	109.788	1.81086	142.372	0.35822	119.201	1.82546
		140.447	0.37781	110.115	1.81086	142.03	0.35822	119.561	1.8254
		140.102	0.37781	110.451	1.81086	141.698	0.36151	119.924	1.8254
		139.764	0.37781	110.791	1.81035	141.367	0.36151	120.291	1.82542
		139.439	0.37781	111.13	1.80931	141.038	0.36151	120.658	1.82544
		139.089	0.38007	111.459	1.80854	140.701	0.36151	121.025	1.82548
		138.729	0.38007	111.793	1.80931	140.365	0.35763	121.38	1.82522
		138.398	0.38007	112.13	1.80854	140.03	0.35706	121.747	1.82524
		138.065	0.38007	112.466	1.80605	139.699	0.35706	122.11	1.8252
		137.721	0.37893	112.812	1.80605	139.369	0.35763	122.475	1.82518
		137.375	0.37893	113.146	1.80605	139.031	0.35814	122.846	1.82521
		137.043	0.38156	113.483	1.805	138.676	0.35814	123.203	1.82513
		136.705	0.38655	113.825	1.80461	138.327	0.3654	123.567	1.82508
		136.371	0.38156	114.168	1.80347	137.985	0.36328	123.932	1.82514
		136.033	0.38156	114.511	1.80347	137.643	0.35822	124.299	1.82509
		135.701	0.38156	114.848	1.80347	137.299	0.35822	124.665	1.82508
		135.358	0.38114	115.18	1.80257	136.968	0.36328	125.034	1.82529
		135.024	0.3797	115.507	1.80257	136.632	0.36328	125.399	1.82517
		134.696	0.3797	115.843	1.80123	136.294	0.35822	125.77	1.82514
		134.364	0.3797	116.187	1.80014	135.954	0.35805	126.134	1.82505
		134.032	0.3797	116.528	1.79814	135.62	0.35805	126.499	1.82514
		133.696	0.37339	116.867	1.7969	135.279	0.35805	126.868	1.82517
		133.36	0.37339	117.205	1.7969	134.944	0.35805	127.235	1.82525
		133.022	0.38069	117.549	1.79351	134.606	0.35805	127.6	1.82522
		132.697	0.38251	117.879	1.79242	134.275	0.36301	127.974	1.82535
		132.36	0.38069	118.216	1.79242	133.94	0.36768	128.325	1.82506
		132.017	0.38069	118.552	1.79242	133.603	0.36301	128.685	1.82513
		131.668	0.38251	118.89	1.79242	133.275	0.35657	129.048	1.82505
		131.323	0.3844	119.225	1.78758	132.943	0.35657	129.413	1.82511
		130.984	0.38506	119.563	1.78686	132.612	0.35554	129.778	1.82507
		130.642	0.38511	119.899	1.78686	132.272	0.35485	130.14	1.8251
		130.3	0.38511	120.234	1.78686	131.94	0.35485	130.507	1.82499
		129.964	0.38506	120.57	1.78282	131.622	0.35554	130.876	1.82511
		129.616	0.38212	120.901	1.77688	131.278	0.35792	131.233	1.82509
		129.277	0.38112	121.245	1.77688	130.921	0.36159	131.599	1.82498
		128.948	0.38112	121.588	1.77688	130.579	0.36444	131.964	1.82502
		128.617	0.37633	121.926	1.77688	130.242	0.36444	132.333	1.82498
		128.293	0.38112	122.264	1.7781	129.898	0.36274	132.694	1.82482
		127.965	0.38206	122.601	1.7781	129.554	0.36339	133.052	1.82474
		127.622	0.38206	122.944	1.77616	129.241	0.36339	133.422	1.82482
		127.284	0.37997	123.287	1.77201	128.903	0.36274	133.792	1.82484
		126.963	0.38206	123.628	1.77035	128.565	0.35994	134.151	1.8247
		126.626	0.38206	123.973	1.7673	128.21	0.35994	134.517	1.82478
		126.268	0.38247	124.315	1.76576	127.864	0.35959	134.881	1.82461
		125.909	0.38418	124.657	1.76527	127.531	0.35821	135.258	1.82489
		125.574	0.38418	124.987	1.76172	127.205	0.35788	135.632	1.82503
		125.245	0.38247	125.325	1.75742	126.878	0.35821	135.988	1.82487
		124.913	0.37896	125.668	1.75333	126.543	0.35959	136.348	1.82475
		124.581	0.37896	126.001	1.75333	126.212	0.36148	136.706	1.82456
		124.232	0.37896	126.343	1.75313	125.864	0.3618	137.073	1.82466
		123.889	0.37896	126.673	1.7501	125.543	0.3618	137.438	1.82457
		123.558	0.38147	127.01	1.74551	125.218	0.3618	137.803	1.8246
		123.215	0.38147	127.346	1.74472	124.89	0.36183	138.159	1.82446
		122.877	0.38016	127.684	1.74383	124.557	0.36391	138.528	1.82447
		122.537	0.378	128.015	1.73963	124.226	0.36499	138.894	1.82453
		122.192	0.38016	128.358	1.73806	123.894	0.36499	139.261	1.82456
		121.854	0.37931	128.693	1.73778	123.552	0.36499	139.629	1.82451
		121.514	0.37931	129.026	1.73769	123.208	0.36129	139.985	1.82433
		121.178	0.37931	129.36	1.73462	122.865	0.36108	140.358	1.82436
		120.841	0.37953	129.704	1.72334	122.547	0.36042	140.723	1.82439
		120.5	0.37953	130.042	1.72334	122.208	0.36042	141.078	1.82423
		120.163	0.38092	130.385	1.72274	121.867	0.35984	141.447	1.82404
		119.827	0.38092	130.727	1.72167	121.523	0.35984	141.809	1.82407
		119.506	0.38098	131.058	1.70621	121.178	0.35984	142.174	1.8242
		119.179	0.38098	131.387	1.70525	120.839	0.35984	142.542	1.8242
		118.842	0.38337	131.725	1.70467	120.492	0.35984	142.905	1.82413
		118.509	0.38326	132.069	1.70144	120.147	0.3589	143.272	1.82404
		118.158	0.38326	132.406	1.70144	119.825	0.3589	143.652	1.82416
		117.804	0.38337	132.743	1.6933	119.485	0.3589	144.017	1.82398
		117.47	0.38337	133.079	1.68697	119.155	0.36161	144.383	1.82387
		117.133	0.38608	133.417	1.68697	118.821	0.36161	144.75	1.82392
		116.801	0.38627	133.76	1.68671	118.49	0.36161	145.125	1.82403
		116.462	0.38627	134.099	1.68019	118.154	0.36144	145.482	1.82382
		116.123	0.38627	134.427	1.67246	117.817	0.36144	145.849	1.82377
		115.78	0.38484	134.769	1.66846	117.481	0.36117	146.21	1.82386
		115.438	0.38039	135.114	1.66799	117.159	0.36115	146.568	1.8237
		115.092	0.37882	135.449	1.65521	116.824	0.36115	146.946	1.82388
		114.749	0.37882	135.777	1.65119	116.485	0.36137	147.305	1.82382
		114.414	0.37882	136.121	1.65117	116.144	0.36032	147.667	1.82369
		114.079	0.37882	136.456	1.64919	115.816	0.36043	148.034	1.82371
		113.738	0.37903	136.788	1.63973	115.474	0.36043	148.394	1.82369
		113.402	0.37903	137.117	1.63468	115.135	0.36043	148.749	1.82292
		113.076	0.37848	137.465	1.62947	114.799	0.36016	149.107	1.82332
		112.746	0.37848	137.819	1.61312	114.457	0.36043	149.476	1.82326
		112.412	0.37834	138.156	1.60894	114.11	0.36016	149.838	1.82335
		112.075	0.37657	138.497	1.60431	113.769	0.36016	150.202	1.82321
		111.742	0.37834	138.827	1.59991	113.431	0.36016	150.572	1.8232
		111.407	0.38065	139.157	1.58977	113.1	0.35842	150.93	1.82315
		111.059	0.38065	139.49	1.5793	112.752	0.35842	151.311	1.82309
		110.718	0.38279	139.833	1.57174	112.399	0.35687	151.678	1.82317
		110.377	0.38279	140.171	1.56489	112.05	0.35417	152.04	1.82284
		110.039	0.38325	140.517	1.55371	111.703	0.35417	152.406	1.82282
		109.681	0.38279	140.843	1.54492	111.351	0.35909	152.782	1.82252
		109.334	0.37957	141.179	1.5446	111.02	0.3596	153.173	1.82277
		109.007	0.37957	141.51	1.52967	110.7	0.3596	153.531	1.82271
		108.676	0.37982	141.851	1.52261	110.372	0.36361	153.898	1.82267
		108.332	0.37982	142.186	1.502	110.03	0.36361	154.271	1.82283
		107.992	0.38354	142.522	1.48452	109.686	0.36361	154.633	1.82275
		107.656	0.38354	142.858	1.478	109.357	0.3625	155.006	1.82282
		107.311	0.38354	143.202	1.47517	109.026	0.3625	155.364	1.82267
		106.97	0.38354	143.542	1.45507	108.693	0.36202	155.723	1.82278
		106.646	0.38108	143.881	1.43722	108.351	0.36202	156.084	1.82262
		106.316	0.38108	144.219	1.42547	108.01	0.36025	156.453	1.82259
		105.983	0.38108	144.557	1.41142	107.678	0.36187	156.819	1.8226
		105.647	0.38108	144.902	1.39475	107.335	0.36025	157.186	1.82253
		105.302	0.38108	145.247	1.3728	107.003	0.36157	157.551	1.82249
		104.97	0.37985	145.577	1.35398	106.649	0.36157	157.925	1.8226
		104.637	0.37985	145.905	1.33637	106.299	0.36157	158.286	1.82274
		104.299	0.38057	146.247	1.31674	105.961	0.35921	158.644	1.82241
		103.973	0.38057	146.582	1.28929	105.629	0.35921	159.004	1.82234
		103.637	0.38057	146.909	1.27589	105.285	0.35921	159.381	1.82233
		103.301	0.38131	147.245	1.24446	104.947	0.35921	159.742	1.82243
		102.958	0.38267	147.586	1.21939	104.609	0.35929	160.108	1.8224
		102.613	0.38394	147.924	1.19654	104.275	0.35929	160.486	1.82238
		102.276	0.38394	148.268	1.16726	103.941	0.36096	160.857	1.82239
		101.938	0.38267	148.615	1.13554	103.61	0.36127	161.223	1.8222
		101.594	0.38074	148.939	1.10602	103.275	0.35929	161.59	1.82226
		101.251	0.37988	149.27	1.08129	102.937	0.36127	161.954	1.82222
		100.911	0.37988	149.61	1.03458	102.599	0.36253	162.312	1.82203
		100.575	0.37988	149.939	0.9916	102.261	0.36253	162.678	1.82223
		100.24	0.37866	150.278	0.95842	101.915	0.35905	163.046	1.82228
		99.9067	0.37988	150.621	0.92279	101.576	0.36051	163.417	1.82227
		99.5686	0.37866	150.958	0.87149	101.245	0.36051	163.786	1.82235
		99.2221	0.37866	151.297	0.84658	100.905	0.36051	164.139	1.82214
		98.8889	0.38029	151.621	0.79517	100.589	0.36051	164.504	1.82213
		98.5549	0.38029	151.976	0.75305	100.25	0.36051	164.861	1.82207
		98.2246	0.38152	152.315	0.71116	99.9177	0.36079	165.23	1.82213
		97.9033	0.38152	152.651	0.67277	99.577	0.36079	165.595	1.82216
		97.569	0.38152	152.991	0.63197	99.2273	0.36079	165.962	1.82217
		97.2278	0.37714	153.336	0.59996	98.8883	0.3616	166.343	1.82224
		96.8761	0.37895	153.679	0.56823	98.5557	0.3616	166.712	1.82218
		96.523	0.37895	154.015	0.52911	98.2259	0.3616	167.07	1.82205
		96.1961	0.37895	154.348	0.4952	97.882	0.36388	167.433	1.82211
		95.8757	0.37895	154.682	0.47389	97.5445	0.36388	167.796	1.82222
		95.5426	0.37895	155.022	0.46718	97.2097	0.36425	168.161	1.82203
		95.1952	0.37962	155.358	0.44476	96.8695	0.36425	168.527	1.82202
		94.8404	0.37962	155.694	0.4388	96.5329	0.36639	168.905	1.82214
		94.4993	0.38121	156.037	0.43666	96.2038	0.36467	169.269	1.82201
		94.172	0.38052	156.373	0.42681	95.8765	0.36467	169.636	1.82199
		93.8325	0.38052	156.705	0.4257	95.5358	0.36467	169.997	1.82199
		93.4893	0.38052	157.033	0.41686	95.1942	0.36693	170.371	1.82193
		93.1483	0.38052	157.363	0.41682	94.8597	0.36693	170.746	1.82211
		92.8054	0.38024	157.708	0.41647	94.5196	0.36748	171.101	1.82209
		92.4675	0.38024	158.054	0.41647	94.1842	0.36748	171.471	1.82214
		92.1362	0.38169	158.392	0.41616	93.857	0.36944	171.841	1.82216
		91.8	0.38169	158.727	0.41424	93.5175	0.36944	172.209	1.82231
		91.4571	0.38116	159.059	0.41341	93.1734	0.36944	172.574	1.82244
		91.1225	0.38116	159.397	0.41238	92.8308	0.3696	172.936	1.82235
		90.7832	0.38115	159.738	0.41238	92.4928	0.3696	173.302	1.82257
		90.4427	0.38115	160.08	0.41238	92.1548	0.3696	173.67	1.82285
		90.1161	0.38101	160.419	0.41238	91.8128	0.3696	174.032	1.82276
		89.8	0.38115	160.753	0.41238	91.4691	0.3696	174.386	1.8227
		89.4732	0.38101	161.087	0.41347	91.1289	0.36703	174.748	1.82276
		89.1441	0.37994	161.428	0.41347	90.7915	0.36641	175.12	1.82301
		88.8018	0.37994	161.765	0.41099	90.4563	0.36595	175.488	1.82289
		88.4475	0.38318	162.098	0.41099	90.1166	0.36641	175.845	1.82288
		88.106	0.38363	162.435	0.40778	89.787	0.36641	176.216	1.82281
		87.7625	0.38734	162.783	0.40745	89.4499	0.36595	176.583	1.82317
		87.423	0.38734	163.113	0.40745	89.1151	0.36595	176.942	1.82306
		87.0914	0.38363	163.449	0.40699	88.7733	0.36733	177.301	1.82299
		86.7595	0.38143	163.78	0.40699	88.4371	0.37147	177.665	1.82327
		86.4153	0.37986	164.116	0.40511	88.1057	0.37147	178.036	1.82356
		86.0736	0.37986	164.462	0.40712	87.7769	0.37147	178.397	1.82339
		85.7407	0.37986	164.802	0.40712	87.4342	0.37184	178.783	1.8234
		85.4073	0.37986	165.136	0.40836	87.0896	0.3711	179.166	1.82368
		85.0661	0.3828	165.471	0.40712	86.7544	0.37077	179.528	1.82357
		84.7334	0.3828	165.808	0.40712	86.4176	0.371	179.892	1.82378
		84.3939	0.38388	166.145	0.40836	86.0759	0.371	180.266	1.8238
		84.0443	0.38388	166.487	0.40698	85.734	0.36975	180.628	1.82386
		83.6988	0.38388	166.821	0.40044	85.4015	0.371	180.985	1.82383
		83.353	0.38214	167.157	0.40044	85.0688	0.371	181.351	1.82393
		83.0267	0.38459	167.496	0.40449	84.732	0.37117	181.714	1.8241
		82.6988	0.38268	167.843	0.40449	84.3751	0.36934	182.089	1.82409
		82.3683	0.38268	168.182	0.40449	84.0236	0.37019	182.455	1.82401
		82.0278	0.38268	168.521	0.40449	83.6822	0.37019	182.811	1.82409
		81.6907	0.38268	168.86	0.40449	83.3547	0.37019	183.173	1.82404
		81.3458	0.38268	169.195	0.4031	83.0191	0.37019	183.543	1.82432
		80.99	0.38214	169.531	0.4031	82.694	0.3712	183.916	1.82452
		80.654	0.38119	169.867	0.40312	82.3636	0.37473	184.28	1.82444
		80.3271	0.3817	170.2	0.40312	82.0288	0.3712	184.655	1.82463
		79.9953	0.3817	170.544	0.40312	81.6745	0.37473	185.019	1.82486
		79.6557	0.3817	170.885	0.40932	81.3278	0.37473	185.374	1.82488
		79.3078	0.38399	171.214	0.40932	80.9731	0.37473	185.736	1.82471
		78.9691	0.38529	171.551	0.40531	80.6236	0.37566	186.098	1.82516
		78.627	0.38529	171.883	0.40531	80.3053	0.37566	186.465	1.82488
		78.2883	0.38529	172.216	0.4039	79.9796	0.3736	186.837	1.82505
		77.9492	0.3862	172.551	0.40123	79.6339	0.3736	187.202	1.82516
		77.6083	0.3862	172.883	0.40005	79.3008	0.37448	187.561	1.82523
		77.2659	0.38454	173.228	0.40005	78.9742	0.37436	187.925	1.82527
		76.927	0.3843	173.565	0.40005	78.636	0.37436	188.313	1.82568
		76.5915	0.38428	173.905	0.40009	78.2946	0.37436	188.673	1.82571
		76.2525	0.37995	174.243	0.40044	77.9513	0.37436	189.039	1.82573
		75.9175	0.38241	174.578	0.4019	77.6104	0.37391	189.405	1.82565
		75.5748	0.38241	174.923	0.40297	77.2792	0.37245	189.768	1.82603
		75.2322	0.38428	175.261	0.40317	76.9354	0.37143	190.128	1.82587
		74.9008	0.38451	175.599	0.40317	76.5885	0.37143	190.491	1.82596
		74.5559	0.38451	175.937	0.4019	76.2367	0.37097	190.859	1.82602
		74.2063	0.38508	176.268	0.39302	75.8896	0.37143	191.227	1.82616
		73.8721	0.38508	176.606	0.39302	75.558	0.37299	191.584	1.8263
		73.5381	0.38504	176.954	0.39302	75.2216	0.3744	191.945	1.82637
		73.196	0.3838	177.295	0.40425	74.8919	0.3744	192.31	1.82645
		72.8519	0.38504	177.639	0.40425	74.5517	0.3744	192.679	1.82644
		72.5174	0.3797	177.965	0.40425	74.2157	0.3744	193.042	1.82652
		72.1778	0.3797	178.306	0.3986	73.8655	0.37336	193.408	1.8266
		71.8349	0.38217	178.656	0.39835	73.5326	0.37336	193.776	1.82658
		71.5003	0.3854	178.996	0.39835	73.1968	0.37261	194.133	1.82666
		71.1707	0.38217	179.328	0.39835	72.8575	0.37336	194.495	1.8268
		70.8134	0.38217	179.665	0.3986	72.5258	0.37176	194.865	1.82687
		70.4618	0.38165	180.008	0.39886	72.1813	0.3724	195.242	1.82718
		70.122	0.38165	180.359	0.39886	71.8407	0.3724	195.627	1.82733
		69.795	0.38165	180.699	0.39178	71.5021	0.37413	195.99	1.82745
		69.466	0.38162	181.03	0.39664	71.1682	0.37272	196.346	1.82747
		69.1197	0.38162	181.359	0.39343	70.825	0.37272	196.7	1.82769
		68.7735	0.38268	181.702	0.38904	70.4697	0.37272	197.058	1.82744
		68.4279	0.38161	182.044	0.39343	70.1263	0.37272	197.425	1.82746
		68.0903	0.38161	182.378	0.39664	69.7893	0.37214	197.789	1.82749
		67.7527	0.38265	182.718	0.39343	69.4455	0.37214	198.15	1.82759
		67.4115	0.38265	183.061	0.39732	69.0993	0.37273	198.516	1.82748
		67.0722	0.38075	183.4	0.39732	68.7681	0.37301	198.9	1.82775
		66.735	0.3811	183.739	0.39301	68.4344	0.37273	199.262	1.82776
		66.4031	0.38022	184.071	0.39256	68.0936	0.37301	199.623	1.82779
		66.0654	0.38022	184.403	0.39123	67.7512	0.37336	199.993	1.82782
		65.7267	0.38078	184.742	0.39123	67.4157	0.37336	200.347	1.82777
		65.3806	0.3811	185.082	0.39123	67.0692	0.37336	200.711	1.82758
		65.0379	0.38078	185.421	0.39534	66.7244	0.37336	201.08	1.8278
		64.7074	0.38078	185.753	0.39534	66.3807	0.37111	201.439	1.82776
		64.3735	0.38114	186.085	0.39534	66.0463	0.37111	201.814	1.82772
		64.0209	0.38214	186.423	0.39489	65.7096	0.37417	202.188	1.82787
		63.6757	0.37531	186.764	0.39369	65.3736	0.37119	202.546	1.82779
		63.3476	0.37924	187.1	0.39069	65.0436	0.37417	202.902	1.82783
		63.0052	0.37924	187.438	0.37943	64.7105	0.37417	203.276	1.82795
		62.6673	0.3781	187.777	0.37943	64.3707	0.37417	203.647	1.82785
		62.324	0.3781	188.108	0.38771	64.0222	0.37332	204.036	1.82801
		61.9825	0.37924	188.442	0.37943	63.6843	0.37437	204.412	1.82803
		61.6379	0.3781	188.779	0.37943	63.343	0.37461	204.78	1.82784
		61.306	0.3781	189.121	0.38382	62.9911	0.37462	205.139	1.82785
		60.9568	0.37855	189.457	0.38382	62.6557	0.37462	205.511	1.82788
		60.616	0.37855	189.797	0.38304	62.3146	0.37462	205.868	1.82784
		60.2839	0.37765	190.138	0.38382	61.9622	0.37417	206.218	1.82773
		59.9473	0.37758	190.482	0.39198	61.6181	0.37346	206.587	1.82775
		59.6046	0.37817	190.822	0.39337	61.2807	0.3725	206.967	1.82782
		59.2619	0.37817	191.152	0.39337	60.9505	0.3725	207.324	1.82774
		58.914	0.37769	191.496	0.39337	60.6165	0.37173	207.686	1.8278
		58.5627	0.37817	191.837	0.39451	60.2768	0.37072	208.047	1.82734
		58.2146	0.37817	192.169	0.39373	59.939	0.37173	208.403	1.82766
		57.8777	0.37826	192.499	0.3873	59.5942	0.37173	208.77	1.82764
		57.5405	0.37769	192.834	0.38914	59.2617	0.37173	209.127	1.82774
		57.203	0.37935	193.17	0.38914	58.92	0.37291	209.494	1.82769
		56.8649	0.37761	193.497	0.38713	58.5849	0.37291	209.87	1.82778
		56.5265	0.37761	193.822	0.38652	58.2504	0.37184	210.241	1.82781
		56.1923	0.37693	194.171	0.38652	57.8957	0.37228	210.616	1.82812
		55.8484	0.37761	194.529	0.38547	57.5444	0.37184	210.995	1.828
		55.5078	0.37761	194.861	0.38547	57.2167	0.37184	211.356	1.82773
		55.1647	0.3768	195.184	0.38482	56.8862	0.37187	211.707	1.82792
		54.8297	0.37504	195.525	0.38547	56.5498	0.37187	212.059	1.82736
		54.4851	0.3768	195.867	0.38855	56.2099	0.37182	212.421	1.82769
		54.1508	0.3759	196.212	0.38917	55.8567	0.37187	212.794	1.8277
		53.814	0.37504	196.551	0.38917	55.5058	0.37147	213.16	1.82767
		53.4708	0.37504	196.886	0.38917	55.1712	0.37135	213.534	1.82773
		53.1329	0.3759	197.217	0.38669	54.8368	0.37117	213.908	1.82786
		52.7872	0.3759	197.569	0.38346	54.4932	0.37106	214.275	1.82785
		52.4394	0.37482	197.898	0.38346	54.1498	0.37035	214.641	1.82787
		52.0938	0.37697	198.231	0.3753	53.8062	0.37035	214.993	1.82728
		51.7552	0.37697	198.565	0.3753	53.4647	0.37106	215.356	1.82742
		51.4112	0.37676	198.907	0.37765	53.1346	0.37148	215.719	1.82754
		51.0626	0.37481	199.255	0.38274	52.7925	0.37148	216.088	1.82766
		50.7218	0.37416	199.587	0.38274	52.4501	0.37148	216.46	1.82776
		50.3758	0.37412	199.916	0.38453	52.1174	0.37164	216.817	1.82773
		50.0436	0.37381	200.263	0.38561	51.7778	0.37208	217.174	1.82757
		49.6972	0.37381	200.607	0.38561	51.4345	0.37072	217.544	1.82774
		49.3547	0.37339	200.939	0.38561	51.1015	0.37072	217.904	1.82743
		49.0194	0.3732	201.264	0.38561	50.7656	0.37181	218.29	1.82764
		48.6767	0.3732	201.599	0.38385	50.4281	0.37142	218.671	1.82784
		48.338	0.37304	201.93	0.38134	50.0797	0.36942	219.034	1.82769
		48.0001	0.37271	202.274	0.38134	49.7375	0.37135	219.395	1.82768
		47.6573	0.37232	202.616	0.38134	49.3902	0.37135	219.756	1.82759
		47.3089	0.37228	202.959	0.38134	49.0396	0.37062	220.126	1.82763
		46.9804	0.37228	203.296	0.38137	48.7061	0.37062	220.491	1.82762
		46.6319	0.37228	203.629	0.38137	48.3696	0.37135	220.862	1.82748
		46.2889	0.37166	203.961	0.38258	48.0286	0.37062	221.228	1.82741
		45.949	0.37166	204.294	0.38137	47.6895	0.37042	221.593	1.82745
		45.6059	0.37148	204.628	0.38137	47.352	0.37112	221.951	1.82739
		45.2665	0.37058	204.969	0.38163	47.0106	0.37112	222.312	1.82724
		44.9237	0.37058	205.303	0.38178	46.681	0.37112	222.68	1.82727
		44.5768	0.37064	205.64	0.38163	46.3323	0.37112	223.042	1.82715
		44.2391	0.37064	205.982	0.38163	45.9895	0.37112	223.414	1.82732
		43.9039	0.37064	206.323	0.37576	45.6502	0.371	223.779	1.82736
		43.5638	0.37064	206.665	0.37576	45.3121	0.3704	224.151	1.82708
		43.2195	0.37067	206.999	0.37576	44.9765	0.36997	224.522	1.82727
		42.879	0.37067	207.33	0.37576	44.6437	0.36997	224.88	1.82708
		42.5376	0.36952	207.671	0.38182	44.3005	0.36933	225.248	1.82739
		42.2037	0.36952	208.011	0.38182	43.9588	0.36819	225.601	1.82731
		41.8595	0.36912	208.349	0.37689	43.6266	0.36819	225.968	1.82738
		41.5157	0.36845	208.688	0.37689	43.2922	0.3693	226.338	1.82744
		41.182	0.36728	209.035	0.37689	42.9467	0.3693	226.718	1.82689
		40.8439	0.36728	209.378	0.37381	42.5994	0.3693	227.085	1.82749
		40.5031	0.36728	209.705	0.37381	42.2562	0.3693	227.456	1.82749
		40.1648	0.36903	210.036	0.37768	41.9175	0.36775	227.822	1.8274
		39.8232	0.36903	210.373	0.37929	41.5925	0.36775	228.182	1.82725
		39.4843	0.36903	210.706	0.39495	41.2637	0.3671	228.548	1.82733
		39.1443	0.36764	211.044	0.39495	40.9276	0.3671	228.896	1.82722
		38.8112	0.36728	211.392	0.38809	40.589	0.36793	229.26	1.82725
		38.4695	0.36721	211.734	0.38809	40.2449	0.36805	229.632	1.82728
		38.1383	0.36728	212.066	0.38371	39.9158	0.36793	229.999	1.8273
		37.8075	0.36728	212.401	0.38371	39.5716	0.36793	230.387	1.82752
		37.474	0.36788	212.733	0.38552	39.2256	0.36712	230.75	1.82754
		37.1336	0.36788	213.068	0.38552	38.8891	0.3667	231.114	1.82746
		36.7882	0.36788	213.404	0.38552	38.5581	0.3667	231.476	1.82747
		36.4446	0.36737	213.739	0.38552	38.2092	0.3667	231.849	1.82749
		36.1046	0.36599	214.08	0.38552	37.8696	0.3667	232.221	1.82735
		35.7769	0.36598	214.426	0.39261	37.5319	0.36644	232.582	1.82786
		35.4348	0.36518	214.758	0.38515	37.1937	0.36695	232.942	1.82757
		35.0986	0.36436	215.091	0.38527	36.8529	0.3684	233.301	1.82768
		34.7484	0.36446	215.428	0.38527	36.5122	0.36644	233.669	1.82757
		34.4099	0.36446	215.768	0.37687	36.175	0.36643	234.036	1.82777
		34.0749	0.36484	216.109	0.37687	35.8448	0.36546	234.4	1.8276
		33.7366	0.36446	216.44	0.3801	35.508	0.36546	234.751	1.82755
		33.4003	0.36453	216.776	0.3801	35.1638	0.36518	235.125	1.82777
		33.0526	0.36453	217.113	0.3801	34.824	0.36518	235.503	1.82765
		32.7142	0.36443	217.454	0.3801	34.4843	0.36546	235.859	1.82768
		32.3727	0.36429	217.797	0.3804	34.1472	0.36605	236.219	1.82752
		32.0349	0.36429	218.142	0.3804	33.8106	0.36382	236.591	1.82764
		31.7037	0.36399	218.484	0.37613	33.4716	0.36419	236.965	1.8274
		31.3708	0.36399	218.824	0.37995	33.1361	0.36556	237.321	1.82745
		31.0232	0.36362	219.16	0.3804	32.7943	0.36439	237.678	1.82756
		30.6789	0.36322	219.513	0.37995	32.4646	0.36419	238.042	1.82996
		30.3409	0.36306	219.856	0.37995	32.1235	0.36419	238.411	1.82745
		30.0089	0.36306	220.187	0.38089	31.7797	0.36338	238.784	1.82772
		29.6739	0.3619	220.521	0.38089	31.4398	0.36264	239.151	1.82769
		29.3341	0.36306	220.854	0.38089	31.1069	0.36222	239.512	1.82758
		29.0084	0.36141	221.187	0.38089	30.7675	0.36222	239.866	1.82742
		28.6707	0.36121	221.521	0.37873	30.4193	0.36222	240.241	1.82768
		28.3263	0.36121	221.853	0.37873	30.083	0.36112	240.619	1.8279
		27.9912	0.3608	222.183	0.37939	29.7467	0.36112	240.982	1.82774
		27.6521	0.35972	222.518	0.37939	29.3999	0.36117	241.335	1.82789
		27.3121	0.35972	222.857	0.37939	29.0544	0.36112	241.693	1.8277
		26.9811	0.35972	223.197	0.37939	28.7206	0.36112	242.058	1.8276
		26.6442	0.35972	223.545	0.37603	28.3773	0.35973	242.422	1.82785
		26.3117	0.3592	223.882	0.37603	28.0446	0.35973	242.793	1.82772
		25.9731	0.35791	224.208	0.37603	27.705	0.35969	243.165	1.82772
		25.6345	0.35752	224.553	0.37603	27.3578	0.35973	243.526	1.82783
		25.2942	0.35752	224.9	0.36951	27.0151	0.35969	243.885	1.82781
		24.9548	0.35656	225.244	0.38113	26.685	0.35879	244.249	1.8278
		24.6223	0.35629	225.58	0.37	26.3528	0.35849	244.614	1.82784
		24.2881	0.356	225.914	0.37	26.0201	0.35736	244.985	1.82772
		23.9506	0.35559	226.242	0.37	25.6808	0.35733	245.359	1.82764
		23.6135	0.35459	226.582	0.37163	25.3472	0.35689	245.72	1.82765
		23.2794	0.35559	226.927	0.37163	25.0084	0.35656	246.09	1.82779
		22.9442	0.35559	227.264	0.37329	24.6677	0.3552	246.471	1.82778
		22.6142	0.3552	227.602	0.37329	24.3274	0.35511	247.03	1.82674
		22.277	0.35459	227.934	0.37329	23.9935	0.35511	247.577	1.8281
		21.9371	0.35234	228.266	0.37329	23.6666	0.35509	247.936	1.82816
		21.6031	0.3517	228.605	0.37329	23.3298	0.35474	248.304	1.82792
		21.2694	0.35159	228.948	0.3729	22.9988	0.35458	248.658	1.82818
		20.933	0.35047	229.275	0.3729	22.6607	0.354	249.019	1.82804
		20.6035	0.35047	229.606	0.37702	22.3289	0.3535	249.386	1.82811
		20.2667	0.34994	229.94	0.37702	21.993	0.35218	249.751	1.82804
		19.9302	0.34871	230.29	0.37541	21.6552	0.35192	250.107	1.8281
		19.6012	0.34827	230.631	0.37688	21.3215	0.35095	250.482	1.82818
		19.2652	0.34711	230.972	0.37688	20.9861	0.35037	250.858	1.82816
		18.9268	0.34697	231.306	0.37541	20.6471	0.3498	251.222	1.82804
		18.5923	0.34567	231.63	0.37541	20.3167	0.34972	251.583	1.82789
		18.2632	0.34561	231.959	0.37337	19.9823	0.34783	251.946	1.82829
		17.9326	0.34434	232.287	0.37337	19.6411	0.34701	252.316	1.82806
		17.5993	0.34292	232.631	0.37337	19.3109	0.34691	252.684	1.82817
		17.2631	0.34222	232.976	0.37273	18.9696	0.3469	253.051	1.82807
		16.9297	0.34148	233.32	0.37273	18.6307	0.34628	253.415	1.82814
		16.5952	0.34053	233.664	0.37347	18.301	0.34451	253.785	1.82806
		16.2628	0.33984	233.999	0.37246	17.971	0.34448	254.156	1.82813
		15.9281	0.33939	234.335	0.37347	17.6364	0.34346	254.524	1.82827
		15.5986	0.33755	234.675	0.37942	17.3114	0.34269	254.879	1.82833
		15.268	0.33754	235.016	0.37942	16.9721	0.34053	255.233	1.82817
		14.934	0.3359	235.351	0.3783	16.6348	0.33993	255.596	1.82818
		14.6044	0.33432	235.683	0.3783	16.3028	0.33972	255.968	1.8283
		14.271	0.33272	236.017	0.37183	15.9742	0.33933	256.342	1.82838
		13.945	0.33151	236.35	0.37183	15.6435	0.33792	256.695	1.82826
		13.6168	0.33053	236.685	0.3694	15.3117	0.33716	257.056	1.82847
		13.2898	0.32886	237.019	0.36422	14.9802	0.33569	257.43	1.82844
		12.9667	0.3282	237.357	0.36422	14.6454	0.33421	257.79	1.82833
		12.6451	0.326	237.702	0.36782	14.325	0.33291	258.15	1.82852
		12.318	0.32363	238.039	0.36299	13.9939	0.33287	258.52	1.82856
		11.9871	0.32213	238.373	0.36413	13.6582	0.33071	258.889	1.82853
		11.6627	0.32014	238.718	0.36782	13.3275	0.32783	259.251	1.82864
		11.3355	0.31766	239.061	0.37341	12.9965	0.32745	259.622	1.82869
		11.0072	0.31738	239.386	0.36611	12.6728	0.32582	259.976	1.82842
		10.6842	0.31366	239.721	0.37349	12.3502	0.32391	260.337	1.82848
		10.3594	0.31121	240.055	0.37634	12.02	0.32232	260.699	1.82851
		10.1493	0.30097	240.387	0.37495	11.6902	0.32045	261.06	1.8285
		9.91706	0.30057	240.726	0.37495	11.3648	0.31809	261.431	1.8287
		9.54629	0.29844	241.062	0.37634	11.0428	0.31663	261.8	1.82846
		9.18702	0.29702	241.397	0.37495	10.7159	0.31418	262.167	1.82871
		8.84277	0.29702	241.733	0.37198	10.3919	0.31127	262.539	1.82895
		8.50325	0.29288	242.075	0.37198	10.174	0.29991	262.903	1.82883
		8.17424	0.28899	242.412	0.3695	9.95429	0.29991	263.269	1.82906
		7.84531	0.28505	242.743	0.36925	9.57309	0.29711	263.62	1.82908
		7.5149	0.28101	243.081	0.36694	9.20441	0.29711	263.984	1.82913
		7.17819	0.2764	243.42	0.3695	8.85477	0.29711	264.349	1.82891
		6.84779	0.27127	243.753	0.3695	8.52166	0.29324	264.712	1.82905
		6.51979	0.26628	244.08	0.37094	8.18629	0.28923	265.072	1.82917
		6.1974	0.26203	244.417	0.37184	7.85471	0.28554	265.437	1.82925
		5.87668	0.25854	244.758	0.3774	7.5241	0.28125	265.802	1.82917
		5.55683	0.25567	245.104	0.3774	7.19258	0.27729	266.168	1.82924
		5.2356	0.25042	245.447	0.3774	6.86647	0.27184	266.532	1.8293
		4.91695	0.20686	245.787	0.37037	6.54824	0.267	266.899	1.82931
		4.60337	0.20459	246.121	0.36571	6.21902	0.26293	267.256	1.82916
		4.2935	0.191	246.462	0.36571	5.89855	0.25931	267.628	1.82951
		3.98413	0.18164	246.801	0.37037	5.58022	0.25651	268.007	1.82968
		3.67674	0.17064	247.145	0.36571	5.25968	0.25612	268.373	1.82949
		3.37612	0.1581	247.484	0.37379	4.94444	0.20441	268.744	1.8296
		3.07504	0.14492	247.822	0.37687	4.63082	0.19921	269.104	1.82964
		2.77922	0.13008	248.159	0.38637	4.31805	0.1916	269.466	1.82943
		2.50085	0.11446	248.498	0.38637	4.01037	0.18278	269.841	1.82957
		2.2103	0.09888	248.832	0.38898	3.70141	0.17109	270.205	1.82982
		2.0302	0.09888	249.142	0.38898	3.40727	0.15892	270.557	1.82977
		1.99962	0.09888	249.384	0.38904	3.11097	0.14612	270.925	1.82999
				249.551	0.38904	2.81855	0.13165	271.289	1.8296
				249.658	0.38904	2.53344	0.11614	271.645	1.82976
				249.73	0.37591	2.25146	0.10008	272.013	1.82999
				249.786	0.37144	2.05058	0.08651	272.376	1.82984
				249.827	0.36821	1.99843	0.08533	272.743	1.83018
				249.86	0.37144	1.99889	0.08506	273.115	1.83036
				249.886	0.36821	1.99877	0.08503	273.467	1.83031
				249.907	0.36821	1.99941	0.08503	273.833	1.83035
				249.995	0.3722	1.99938	0.08503	274.195	1.8303
								274.563	1.8306
								274.931	1.83048
								275.303	1.8306
								275.664	1.83083
								276.022	1.83071
								276.386	1.83079
								276.753	1.83119
								277.117	1.83093
								277.492	1.83115
								277.857	1.83132
								278.224	1.83145
								278.588	1.83137
								278.948	1.83171
								279.317	1.8318
								279.689	1.8316
								280.042	1.83192
								280.402	1.83198
								280.781	1.83227
								281.154	1.8323
								281.525	1.83268
								281.894	1.83285
								282.253	1.83266
								282.61	1.83312
								282.967	1.83316
								283.331	1.83301
								283.702	1.83311
								284.062	1.83319
								284.425	1.83343
								284.788	1.83355
								285.16	1.83402
								285.526	1.83392
								285.892	1.83375
								286.256	1.83408
								286.62	1.83416
								286.99	1.83435
								287.363	1.83469
								287.724	1.83453
								288.083	1.83485
								288.445	1.83501
								288.802	1.83519
								289.17	1.83534
								289.534	1.8356
								289.901	1.83595
								290.278	1.83607
								290.661	1.8362
								291.027	1.83644
								291.379	1.83659
								291.74	1.83671
								292.102	1.83658
								292.453	1.83699
								292.81	1.83738
								293.183	1.83775
								293.557	1.83782
								293.912	1.83817
								294.269	1.83847
								294.643	1.83872
								295.009	1.83924
								295.376	1.83922
								295.736	1.83936
								296.097	1.84025
								296.463	1.83996
								296.821	1.84026
								297.191	1.84055
								297.564	1.84096
								297.927	1.841
								298.29	1.84108
								298.651	1.84175
								299.004	1.84181
								299.298	1.84127
								299.493	1.8408
								299.63	1.84004
								299.718	1.83916
								299.783	1.83805
								299.832	1.83707
								299.869	1.83587
								299.899	1.83526

## Sheet: Figure 3c
	Data for Fig. 3c. | Magnetization (M) versus magnetic field (H) plots for 1 (before irradiation) and 2 (after 405 nm irradiation) recorded between 2.0 and 6.0 K, compared to XMCD signal at the Mo L3 edge at 2520 eV for 2 at 4 K.
	1											2
	at 2 K		at 3 K		at 4 K		at 5 K		at 6 K			at 2 K		at 3 K		at 4 K		at 5 K		at 6 K		XMCD at 2520 eV (Mo L3)
	µ0H	M	µ0H	M	µ0H	M	µ0H	M	µ0H	M		µ0H	M	µ0H	M	µ0H	M	µ0H	M	µ0H	M	µ0H	M
	T	µB	T	µB	T	µB	T	µB	T	µB		T	µB	T	µB	T	µB	T	µB	T	µB	T	a.u.
	0.01745	0.01031	0.01745	0.00579	0.01745	0.00291	0.01745	0.000979473	0.01745	-0.00040489		0.01745	0.00272	0.01745	0.00261	0.01745	0.00252	0.01745	0.0024	0.01745	0.00231	7	2.70058
	0.02281	0.01543	0.02281	0.0093	0.02281	0.00546	0.02281	0.00285	0.02281	0.000963825		0.02281	0.00211	0.02281	0.00188	0.02281	0.00177	0.02281	0.00163	0.02281	0.00151	6.5	2.63615
	0.0514	0.04602	0.0514	0.03137	0.0514	0.02228	0.0514	0.01591	0.0514	0.01149		0.0514	0.00105	0.0514	0.000566664	0.0514	0.000187748	0.0514	-0.000168911	0.0514	-0.000468457	6	2.52894
	0.0914	0.09182	0.0914	0.06542	0.0914	0.04924	0.0914	0.03814	0.0914	0.02984		0.0914	0.00188	0.0914	0.000626682	0.0914	0.000224399	0.0914	4.72947e-05	0.0914	-0.000753662	5.5	2.44731
	0.14282	0.15226	0.14282	0.11144	0.14282	0.08483	0.14282	0.06885	0.14282	0.05459		0.14282	0.00329	0.14282	0.00295	0.14282	0.00162	0.14282	0.000330058	0.14282	-4.80474e-05	5	2.34784
	0.20574	0.22747	0.20574	0.16754	0.20574	0.13007	0.20574	0.10416	0.20574	0.0856		0.20574	0.00808	0.20574	0.00619	0.20574	0.00482	0.20574	0.00349	0.20574	0.00197	4.5	2.21177
	0.27998	0.31431	0.27998	0.23361	0.27998	0.18311	0.27998	0.14794	0.27998	0.12224		0.27998	0.01237	0.27998	0.00976	0.27998	0.00763	0.27998	0.00592	0.27998	0.0038	4	2.03384
	0.3657	0.41462	0.3657	0.30888	0.3657	0.24347	0.3657	0.19757	0.3657	0.16438		0.3657	0.01681	0.3657	0.01332	0.3657	0.01069	0.3657	0.00815	0.3657	0.00599	3.5	1.98221
	0.46281	0.52553	0.46281	0.39457	0.46281	0.31138	0.46281	0.25371	0.46281	0.21187		0.46281	0.02166	0.46281	0.01751	0.46281	0.01412	0.46281	0.01096	0.46281	0.00813	3	1.76162
	0.5714	0.64739	0.5714	0.48879	0.5714	0.38773	0.5714	0.3166	0.5714	0.26511		0.5714	0.02747	0.5714	0.02262	0.5714	0.01847	0.5714	0.01455	0.5714	0.01107	2.5	1.53284
	0.69143	0.77871	0.69143	0.59172	0.69143	0.47139	0.69143	0.38639	0.69143	0.32433		0.69143	0.03421	0.69143	0.02861	0.69143	0.0237	0.69143	0.01901	0.69143	0.01496	2	1.40119
	0.82283	0.91815	0.82283	0.70211	0.82283	0.56212	0.82283	0.46205	0.82283	0.38915		0.82283	0.04163	0.82283	0.03549	0.82283	0.02973	0.82283	0.02418	0.82283	0.01918	1.5	1.19041
	0.96572	1.06315	0.96572	0.82052	0.96572	0.65945	0.96572	0.54384	0.96572	0.45937		0.96572	0.05003	0.96572	0.04304	0.96572	0.03644	0.96572	0.02995	0.96572	0.02412	1	0.75774
	1.12003	1.21176	1.12003	0.9441	1.12003	0.76266	1.12003	0.63121	1.12003	0.53434		1.12003	0.059	1.12003	0.05134	1.12003	0.04381	1.12003	0.03641	1.12003	0.02975	0.5	0.33692
	1.28576	1.36146	1.28576	1.07218	1.28576	0.8712	1.28576	0.72351	1.28576	0.61431		1.28576	0.06863	1.28576	0.06037	1.28576	0.05193	1.28576	0.04348	1.28576	0.03588	0	0
	1.46286	1.50954	1.46286	1.20316	1.46286	0.98298	1.46286	0.82045	1.46286	0.69857		1.46286	0.07895	1.46286	0.07006	1.46286	0.06069	1.46286	0.0512	1.46286	0.04264
	1.65142	1.65342	1.65142	1.33545	1.65142	1.09884	1.65142	0.9214	1.65142	0.78689		1.65142	0.09004	1.65142	0.0806	1.65142	0.07018	1.65142	0.05964	1.65142	0.05003
	1.85147	1.79129	1.85147	1.46714	1.85147	1.21681	1.85147	1.02515	1.85147	0.89262		1.85147	0.10177	1.85147	0.09173	1.85147	0.0804	1.85147	0.06871	1.85147	0.0581
	2.06288	1.92073	2.06288	1.59675	2.06288	1.3358	2.06288	1.13152	2.06288	0.97323		2.06288	0.11431	2.06288	0.10374	2.06288	0.09139	2.06288	0.07853	2.06288	0.06676
	2.28574	2.04254	2.28574	1.72278	2.28574	1.45443	2.28574	1.23933	2.28574	1.07029		2.28574	0.12761	2.28574	0.11661	2.28574	0.10307	2.28574	0.08912	2.28574	0.07617
	2.52003	2.13108	2.52003	1.84356	2.52003	1.57164	2.52003	1.348	2.52003	1.1696		2.52003	0.14196	2.52003	0.13036	2.52003	0.11569	2.52003	0.10043	2.52003	0.08638
	2.76574	2.24494	2.76574	1.9582	2.76574	1.68629	2.76574	1.45431	2.76574	1.28103		2.76574	0.15735	2.76574	0.14489	2.76574	0.12914	2.76574	0.11258	2.76574	0.09734
	3.0229	2.348	3.0229	2.06566	3.0229	1.79728	3.0229	1.56131	3.0229	1.36712		3.0229	0.17373	3.0229	0.1606	3.0229	0.14352	3.0229	0.12567	3.0229	0.10922
	3.29146	2.43092	3.29146	2.16568	3.29146	1.90395	3.29146	1.64017	3.29146	1.46624		3.29146	0.19145	3.29146	0.17719	3.29146	0.15891	3.29146	0.13973	3.29146	0.12204
	3.57148	2.50453	3.57148	2.25769	3.57148	2.03032	3.57148	1.74831	3.57148	1.56498		3.57148	0.21037	3.57148	0.19558	3.57148	0.17528	3.57148	0.15508	3.57148	0.1358
	3.8629	2.57035	3.8629	2.3424	3.8629	2.10019	3.8629	1.85355	3.8629	1.65835		3.8629	0.23145	3.8629	0.21495	3.8629	0.19355	3.8629	0.17151	3.8629	0.15082
	4.16574	2.62796	4.16574	2.41893	4.16574	2.18847	4.16574	1.96068	4.16574	1.75579		4.16574	0.25376	4.16574	0.23575	4.16574	0.21261	4.16574	0.1888	4.16574	0.16717
	4.48003	2.6786	4.48003	2.49032	4.48003	2.27246	4.48003	2.05392	4.48003	1.83707		4.48003	0.27781	4.48003	0.258	4.48003	0.23329	4.48003	0.20836	4.48003	0.18443
	4.80576	2.7113	4.80576	2.55253	4.80576	2.35974	4.80576	2.13671	4.80576	1.93206		4.80576	0.30384	4.80576	0.28203	4.80576	0.25568	4.80576	0.22905	4.80576	0.1972
	5.14289	2.77295	5.14289	2.60725	5.14289	2.41872	5.14289	2.21418	5.14289	2.009		5.14289	0.33192	5.14289	0.30791	5.14289	0.27954	5.14289	0.25142	5.14289	0.22442
	5.49148	2.7938	5.49148	2.66587	5.49148	2.50101	5.49148	2.29603	5.49148	2.0913		5.49148	0.36202	5.49148	0.33587	5.49148	0.30548	5.49148	0.27585	5.49148	0.2666
	5.85148	2.81862	5.85148	2.69826	5.85148	2.53781	5.85148	2.35532	5.85148	2.17243		5.85148	0.39434	5.85148	0.39609	5.85148	0.33371	5.85148	0.30224	5.85148	0.34022
	6.22288	2.84517	6.22288	2.73581	6.22288	2.6011	6.22288	2.42253	6.22288	2.23399		6.22288	0.42889	6.22288	0.39802	6.22288	0.36402	6.22288	0.33101	6.22288	0.29974
	6.60574	2.85585	6.60574	2.76791	6.60574	2.64607	6.60574	2.47896	6.60574	2.29986		6.60574	0.46572	6.60574	0.43257	6.60574	0.39698	6.60574	0.3624	6.60574	0.3297
	7.00002	2.87896	7.00002	2.79553	7.00002	2.67507	7.00002	2.51382	7.00002	2.35052		7.00002	0.50524	7.00002	0.46999	7.00002	0.43232	7.00002	0.39619	7.00002	0.36227

## Sheet: Figure 3d
	Data for Fig. 3d. | Time evolution of the χT product (at 0.1 T) of 1 during 10 consecutive cycles of 405-nm irradiation at 10 K, each followed by thermal relaxation at 200 K, confirming reversible photo-induced transformation at the bulk level.
	1st irradiation		2nd irradiation		3rd irradiation		4th irradiation		5th irradiation		6th irradiation		7th irradiation		8th irradiation		9th irradiation		10th irradiation
	time	χT	time	χT	time	χT	time	χT	time	χT	time	χT	time	χT	time	χT	time	χT	time	χT
	h	cm3·K·mol-1	h	cm3·K·mol-1	h	cm3·K·mol-1	h	cm3·K·mol-1	h	cm3·K·mol-1	h	cm3·K·mol-1	h	cm3·K·mol-1	h	cm3·K·mol-1	h	cm3·K·mol-1	h	cm3·K·mol-1
	0.10237	0.31489	3.43299	0.31374	17.3698	0.31097	20.9514	0.30797	24.0832	0.31543	27.2037	0.30659	41.5455	0.31449	45.8544	0.31336	50.5263	0.31957	69.0208	0.30583
	0.1051	0.33081	3.43574	0.32783	17.3725	0.32356	20.9541	0.32094	24.0859	0.32677	27.2064	0.31781	41.5482	0.32521	45.8572	0.32349	50.529	0.3301	69.0237	0.31625
	0.10782	0.34724	3.43842	0.34208	17.3752	0.33579	20.9568	0.33286	24.0886	0.33816	27.2092	0.32912	41.551	0.33674	45.8599	0.33416	50.5318	0.33995	69.0265	0.32652
	0.11056	0.3634	3.44107	0.35543	17.378	0.34891	20.9596	0.344	24.0913	0.3496	27.2119	0.33948	41.5537	0.34687	45.8626	0.34497	50.5345	0.35006	69.0293	0.33642
	0.11333	0.37906	3.44378	0.36873	17.3807	0.36131	20.9623	0.3564	24.094	0.36079	27.2146	0.35081	41.5564	0.35914	45.8653	0.35492	50.5372	0.36099	69.0321	0.34659
	0.11609	0.39533	3.44651	0.38238	17.3834	0.37381	20.965	0.3639	24.0968	0.37234	27.2173	0.36185	41.5591	0.3683	45.868	0.36535	50.5399	0.37102	69.0349	0.35674
	0.11883	0.40996	3.44925	0.39606	17.3862	0.38616	20.9678	0.37766	24.0995	0.38358	27.2201	0.37297	41.5618	0.37906	45.8708	0.37598	50.5427	0.38073	69.0378	0.36624
	0.12154	0.42709	3.45198	0.41008	17.3889	0.39822	20.9705	0.39014	24.1022	0.39442	27.2228	0.3839	41.5646	0.38926	45.8735	0.38663	50.5454	0.39127	69.0406	0.37565
	0.12428	0.43997	3.45472	0.4236	17.3916	0.41019	20.9732	0.40081	24.105	0.40536	27.2255	0.39494	41.5673	0.39967	45.8763	0.39626	50.5481	0.40146	69.0434	0.38572
	0.12704	0.45488	3.45747	0.43688	17.3944	0.4227	20.976	0.41373	24.1077	0.41655	27.2283	0.40526	41.57	0.41015	45.879	0.40638	50.5509	0.41104	69.0462	0.39453
	0.12977	0.47018	3.46023	0.44997	17.3971	0.43482	20.9787	0.42518	24.1104	0.42731	27.231	0.41563	41.5728	0.42019	45.8817	0.4166	50.5536	0.42127	69.049	0.40458
	0.13251	0.48416	3.46294	0.46273	17.3998	0.44677	20.9814	0.4365	24.1132	0.43952	27.2337	0.4263	41.5755	0.43098	45.8844	0.42652	50.5563	0.43133	69.0518	0.41438
	0.13522	0.49873	3.46566	0.47569	17.4025	0.45797	20.9842	0.44824	24.1159	0.44963	27.2364	0.43683	41.5783	0.44116	45.8872	0.43653	50.559	0.4405	69.0547	0.42449
	0.13793	0.51313	3.46839	0.48845	17.4052	0.4698	20.9869	0.45916	24.1186	0.45971	27.2391	0.44682	41.581	0.45123	45.8899	0.44618	50.5618	0.45004	69.0575	0.43305
	0.14065	0.52713	3.47111	0.50157	17.408	0.48153	20.9897	0.47081	24.1214	0.47016	27.2418	0.45727	41.5837	0.46149	45.8927	0.4561	50.5645	0.45983	69.0603	0.44258
	0.14337	0.54095	3.47384	0.51322	17.4107	0.49269	20.9924	0.48175	24.1241	0.48118	27.2446	0.46783	41.5865	0.47091	45.8954	0.46555	50.5673	0.46892	69.0631	0.45169
	0.1461	0.555	3.47657	0.52599	17.4134	0.50413	20.9951	0.4921	24.1268	0.4911	27.2474	0.47785	41.5892	0.4806	45.8981	0.47446	50.57	0.4782	69.0659	0.46156
	0.14883	0.56823	3.47929	0.53792	17.4162	0.51611	20.9978	0.50305	24.1296	0.50195	27.2501	0.48765	41.5919	0.49048	45.9008	0.48469	50.5727	0.48764	69.0687	0.47035
	0.15155	0.58158	3.48202	0.55014	17.4189	0.52686	21.0006	0.51393	24.1323	0.51163	27.2528	0.49645	41.5947	0.50053	45.9035	0.49419	50.5755	0.49747	69.0714	0.47938
	0.15429	0.59481	3.48477	0.56235	17.4216	0.53804	21.0033	0.5244	24.1351	0.5217	27.2556	0.50834	41.5974	0.50987	45.9062	0.50275	50.5782	0.50615	69.0742	0.48828
	0.15703	0.60819	3.48752	0.57431	17.4244	0.5483	21.006	0.53493	24.1378	0.53253	27.2583	0.51753	41.6001	0.51959	45.909	0.51293	50.581	0.5151	69.077	0.4972
	0.15976	0.62161	3.49024	0.586	17.4271	0.55958	21.0088	0.54481	24.1405	0.54223	27.2611	0.52741	41.6029	0.52858	45.9117	0.52194	50.5837	0.52414	69.0798	0.50587
	0.16248	0.63416	3.49297	0.59707	17.4298	0.57032	21.0115	0.5553	24.1433	0.55235	27.2638	0.53664	41.6056	0.53816	45.9144	0.53054	50.5864	0.53314	69.0827	0.51464
	0.1652	0.64676	3.4957	0.6091	17.4325	0.58102	21.0143	0.5658	24.146	0.56167	27.2665	0.54561	41.6084	0.54742	45.9171	0.53958	50.5891	0.54181	69.0855	0.52355
	0.16792	0.65919	3.49843	0.62018	17.4352	0.59129	21.017	0.57561	24.1487	0.57137	27.2693	0.55532	41.6111	0.55639	45.9199	0.54832	50.5919	0.55047	69.0883	0.53192
	0.17067	0.67128	3.50114	0.63193	17.438	0.60232	21.0197	0.58601	24.1514	0.58091	27.272	0.5648	41.6138	0.56579	45.9226	0.55743	50.5946	0.55966	69.0911	0.54033
	0.17345	0.68431	3.50387	0.64266	17.4407	0.6123	21.0224	0.59588	24.1542	0.59021	27.2747	0.57363	41.6166	0.57472	45.9254	0.56621	50.5974	0.56834	69.0939	0.54805
	0.17619	0.69669	3.50659	0.65376	17.4434	0.62239	21.0252	0.60534	24.1569	0.59989	27.2775	0.58423	41.6193	0.58419	45.9281	0.57509	50.6001	0.57642	69.0967	0.55754
	0.17892	0.70799	3.50931	0.66458	17.4461	0.63195	21.0279	0.61487	24.1596	0.60941	27.2802	0.59238	41.622	0.59227	45.9308	0.5833	50.6028	0.58521	69.0996	0.56609
	0.18164	0.71967	3.51205	0.67592	17.4489	0.6425	21.0307	0.62483	24.1623	0.61867	27.2829	0.60134	41.6248	0.60134	45.9335	0.59195	50.6056	0.59314	69.1024	0.57372
	0.18436	0.73136	3.51476	0.68578	17.4516	0.65275	21.0334	0.63439	24.1651	0.62729	27.2857	0.61041	41.6275	0.60953	45.9363	0.60041	50.6083	0.60172	69.1052	0.58238
	0.18709	0.74321	3.51749	0.69709	17.4544	0.66253	21.0361	0.64385	24.1678	0.63647	27.2884	0.61937	41.6302	0.61761	45.939	0.60898	50.611	0.60997	69.108	0.59081
	0.18983	0.75344	3.52023	0.7071	17.4571	0.67254	21.0389	0.65333	24.1705	0.64555	27.2911	0.62782	41.633	0.62707	45.9418	0.61694	50.6137	0.61778	69.1108	0.59843
	0.19256	0.76482	3.52297	0.71735	17.4598	0.68166	21.0416	0.66209	24.1733	0.6545	27.2938	0.63635	41.6357	0.63444	45.9445	0.62533	50.6165	0.62595	69.1137	0.6059
	0.1953	0.77601	3.5257	0.72744	17.4625	0.69091	21.0443	0.67236	24.176	0.66348	27.2965	0.63993	41.6384	0.64331	45.9472	0.63315	50.6192	0.63372	69.1165	0.61424
	0.19805	0.7868	3.52844	0.73796	17.4653	0.70064	21.0471	0.68057	24.1787	0.67129	27.2993	0.65942	41.6412	0.65133	45.95	0.64154	50.6219	0.64159	69.1193	0.62247
	0.20077	0.79761	3.53119	0.74785	17.468	0.70961	21.0498	0.68984	24.1814	0.6804	27.302	0.66232	41.6439	0.65968	45.9527	0.64976	50.6246	0.64963	69.1221	0.62908
	0.2035	0.80829	3.53391	0.75754	17.4707	0.71944	21.0525	0.69859	24.1841	0.68865	27.3048	0.67018	41.6466	0.66803	45.9555	0.65774	50.6274	0.65689	69.1249	0.63788
	0.20622	0.8183	3.53663	0.7675	17.4735	0.72789	21.0552	0.70752	24.1869	0.69724	27.3075	0.67792	41.6494	0.6757	45.9582	0.66554	50.6301	0.66496	69.1278	0.64576
	0.20895	0.82876	3.53934	0.77668	17.4763	0.73719	21.058	0.71624	24.1896	0.70515	27.3102	0.68665	41.6521	0.68382	45.9609	0.67307	50.6328	0.67256	69.1306	0.6531
	0.21167	0.83896	3.54206	0.78582	17.479	0.746	21.0607	0.72518	24.1924	0.71368	27.313	0.69488	41.6549	0.6916	45.9637	0.68072	50.6356	0.68054	69.1334	0.66073
	0.2144	0.84838	3.54477	0.79569	17.4817	0.755	21.0634	0.73352	24.1951	0.72185	27.3157	0.70264	41.6576	0.69953	45.9664	0.68848	50.6383	0.68751	69.1362	0.66747
	0.21714	0.85887	3.5475	0.80488	17.4844	0.76373	21.0661	0.74151	24.1978	0.73017	27.3184	0.7107	41.6603	0.70714	45.9691	0.69599	50.641	0.69481	69.139	0.67553
	0.21987	0.86858	3.55023	0.81398	17.4871	0.77192	21.0689	0.75004	24.2005	0.73773	27.3212	0.71883	41.663	0.71433	45.9719	0.70351	50.6437	0.702	69.1418	0.68276
	0.22259	0.8769	3.55296	0.82327	17.4899	0.78073	21.0716	0.75822	24.2033	0.74606	27.3239	0.72597	41.6657	0.72266	45.9746	0.71047	50.6465	0.70983	69.1446	0.68949
	0.22534	0.88758	3.55571	0.83158	17.4926	0.78866	21.0743	0.76626	24.206	0.75373	27.3266	0.73364	41.6685	0.72956	45.9773	0.71817	50.6492	0.71651	69.1475	0.69658
	0.22811	0.89694	3.55845	0.84073	17.4953	0.7971	21.0771	0.77441	24.2087	0.76208	27.3293	0.74169	41.6712	0.73721	45.98	0.72552	50.652	0.7232	69.1502	0.704
	0.23084	0.90659	3.56119	0.84955	17.4981	0.80411	21.0798	0.78236	24.2115	0.77	27.3321	0.74885	41.6739	0.74488	45.9828	0.73279	50.6547	0.73054	69.1531	0.71115
	0.23355	0.91497	3.56394	0.858	17.5008	0.8144	21.0825	0.7902	24.2142	0.7771	27.3348	0.75661	41.6767	0.75205	45.9855	0.73975	50.6574	0.73764	69.1559	0.71829
	0.2363	0.92426	3.56666	0.86711	17.5035	0.82186	21.0852	0.79752	24.217	0.78445	27.3375	0.76372	41.6794	0.7589	45.9882	0.74652	50.6602	0.74455	69.1587	0.72476
	0.23905	0.93288	3.56939	0.87597	17.5063	0.82963	21.0879	0.80608	24.2197	0.79264	27.3403	0.77134	41.6821	0.76588	45.991	0.75407	50.6629	0.75154	69.1616	0.73192
	0.24177	0.94183	3.57215	0.88354	17.509	0.83769	21.0906	0.81307	24.2224	0.8	27.343	0.7784	41.6848	0.7738	45.9937	0.7607	50.6656	0.7581	69.1644	0.73932
	0.2445	0.95085	3.57489	0.89254	17.5117	0.84584	21.0934	0.82042	24.2252	0.80707	27.3457	0.78615	41.6876	0.78041	45.9965	0.76776	50.6683	0.76521	69.1672	0.74525
	0.24722	0.95899	3.57761	0.90005	17.5144	0.85315	21.0961	0.82844	24.2279	0.81402	27.3485	0.79293	41.6903	0.78726	45.9992	0.77465	50.671	0.77134	69.17	0.75238
	0.24996	0.96706	3.58034	0.90816	17.5171	0.86085	21.0988	0.83562	24.2307	0.82177	27.3512	0.79972	41.693	0.79418	46.0019	0.78073	50.6738	0.77882	69.1728	0.75876
	0.25272	0.97626	3.58306	0.9163	17.5199	0.86807	21.1015	0.8432	24.2334	0.82865	27.3539	0.80663	41.6958	0.80065	46.0046	0.78779	50.6765	0.78548	69.1757	0.76544
	0.25549	0.98387	3.58577	0.92409	17.5226	0.87585	21.1043	0.85101	24.2361	0.83608	27.3566	0.81353	41.6985	0.80828	46.0074	0.79449	50.6793	0.79176	69.1785	0.77206
	0.25823	0.99229	3.58851	0.93226	17.5254	0.8832	21.107	0.85799	24.2388	0.8429	27.3594	0.82073	41.7012	0.81413	46.0101	0.80163	50.682	0.7979	69.1813	0.77826
	0.26096	1.00021	3.59126	0.93965	17.5281	0.8906	21.1097	0.86495	24.2416	0.84962	27.3621	0.82733	41.704	0.82053	46.0128	0.80758	50.6848	0.80437	69.1841	0.78504
	0.26369	1.00737	3.59399	0.94703	17.5308	0.89803	21.1124	0.87208	24.2443	0.85632	27.3649	0.83406	41.7067	0.82737	46.0155	0.81334	50.6875	0.81042	69.1869	0.79142
	0.26641	1.01527	3.59674	0.95493	17.5335	0.90537	21.1151	0.87895	24.247	0.86324	27.3676	0.84094	41.7094	0.83361	46.0182	0.81981	50.6902	0.81687	69.1897	0.79788
	0.26912	1.02306	3.59948	0.96233	17.5362	0.91222	21.1179	0.8862	24.2498	0.86985	27.3703	0.84745	41.7122	0.84026	46.021	0.82671	50.693	0.82355	69.1925	0.80349
	0.27185	1.03095	3.60221	0.96981	17.539	0.9198	21.1206	0.89311	24.2525	0.87629	27.3731	0.85376	41.7149	0.84672	46.0237	0.83315	50.6957	0.82954	69.1954	0.81008
	0.27459	1.03815	3.60493	0.97677	17.5417	0.92631	21.1233	0.8996	24.2552	0.88324	27.3758	0.86149	41.7176	0.85322	46.0264	0.83888	50.6984	0.83512	69.1982	0.81607
	0.2773	1.04531	3.60764	0.9838	17.5444	0.93304	21.1261	0.90631	24.258	0.89041	27.3785	0.86716	41.7203	0.85938	46.0292	0.8452	50.7012	0.8418	69.201	0.82231
	0.28001	1.05289	3.61035	0.99096	17.5471	0.93992	21.1288	0.91328	24.2607	0.89624	27.3813	0.87356	41.7231	0.86551	46.0319	0.8515	50.7039	0.84758	69.2038	0.82795
	0.28275	1.05957	3.61308	0.99734	17.5499	0.94663	21.1315	0.9194	24.2634	0.90291	27.384	0.87989	41.7258	0.87184	46.0347	0.85752	50.7066	0.85368	69.2066	0.83466
	0.28549	1.06661	3.61582	1.00523	17.5526	0.95356	21.1342	0.92582	24.2662	0.90893	27.3867	0.88636	41.7285	0.87756	46.0374	0.86321	50.7094	0.8589	69.2094	0.84006
	0.28821	1.07333	3.61857	1.01206	17.5553	0.95985	21.137	0.93228	24.2689	0.91432	27.3895	0.89226	41.7312	0.88334	46.0401	0.86978	50.7121	0.86528	69.2122	0.84616
	0.29093	1.08051	3.62131	1.01842	17.5581	0.96654	21.1397	0.93883	24.2716	0.92146	27.3922	0.89805	41.734	0.88967	46.0428	0.87463	50.7148	0.87091	69.2151	0.85169
	0.29365	1.08749	3.62405	1.02528	17.5608	0.97393	21.1424	0.94551	24.2743	0.92762	27.3949	0.90432	41.7367	0.89541	46.0455	0.88097	50.7175	0.87692	69.2178	0.85816
	0.29637	1.09357	3.62679	1.03186	17.5635	0.9797	21.1452	0.95173	24.2771	0.934	27.3976	0.90981	41.7395	0.90163	46.0483	0.88714	50.7203	0.88216	69.2207	0.8628
	0.2991	1.09979	3.62954	1.03851	17.5663	0.98555	21.1479	0.95794	24.2798	0.93921	27.4003	0.91583	41.7422	0.90692	46.051	0.89191	50.723	0.88802	69.2234	0.86892
	0.30183	1.10647	3.63228	1.04457	17.569	0.99225	21.1506	0.96401	24.2825	0.94583	27.403	0.92197	41.7449	0.91305	46.0537	0.89708	50.7257	0.89308	69.2262	0.87454
	0.30456	1.1133	3.63502	1.05083	17.5717	0.99789	21.1533	0.97027	24.2852	0.95127	27.4058	0.92822	41.7477	0.91905	46.0564	0.90404	50.7285	0.899	69.2291	0.87966
	0.30731	1.11938	3.63777	1.05722	17.5744	1.004	21.1561	0.97622	24.288	0.9575	27.4085	0.93317	41.7504	0.92446	46.0592	0.90939	50.7312	0.9042	69.2319	0.88517
	0.31002	1.12525	3.64051	1.06338	17.5771	1.01036	21.1588	0.98193	24.2907	0.96336	27.4112	0.93931	41.7531	0.93036	46.0619	0.91483	50.7339	0.90975	69.2347	0.89099
	0.31272	1.13131	3.64324	1.06938	17.5799	1.01654	21.1615	0.98821	24.2934	0.96911	27.414	0.94568	41.7558	0.93596	46.0646	0.92077	50.7366	0.91538	69.2375	0.89668
	0.31545	1.13739	3.64598	1.07528	17.5826	1.02219	21.1643	0.99375	24.2961	0.97663	27.4167	0.95079	41.7586	0.9409	46.0674	0.92583	50.7394	0.92007	69.2402	0.90137
	0.31818	1.14445	3.64872	1.08149	17.5854	1.02841	21.167	0.99976	24.2989	0.97923	27.4194	0.95636	41.7613	0.94655	46.0701	0.93153	50.7421	0.92562	69.243	0.90724
	0.32092	1.14931	3.65146	1.08757	17.5881	1.03409	21.1697	1.00503	24.3016	0.9863	27.4221	0.96239	41.764	0.95198	46.0729	0.93682	50.7448	0.9313	69.2459	0.91261
	0.32365	1.15489	3.6542	1.09383	17.5908	1.04016	21.1725	1.01138	24.3043	0.99096	27.4249	0.96804	41.7668	0.95728	46.0756	0.94185	50.7475	0.93627	69.2487	0.91828
	0.32638	1.16055	3.65694	1.09924	17.5936	1.04557	21.1752	1.01728	24.307	0.99703	27.4276	0.97301	41.7695	0.96267	46.0783	0.9471	50.7503	0.94183	69.2516	0.92322
	0.3291	1.16713	3.65968	1.10528	17.5963	1.05147	21.178	1.02223	24.3097	1.00246	27.4304	0.97873	41.7722	0.96796	46.0811	0.95252	50.753	0.94647	69.2544	0.92846
	0.33182	1.17263	3.66239	1.1107	17.599	1.05692	21.1807	1.02776	24.3124	1.00782	27.4331	0.98368	41.7749	0.97361	46.0838	0.95782	50.7557	0.95204	69.2572	0.93354
	0.33457	1.17799	3.66511	1.11627	17.6017	1.06223	21.1834	1.03311	24.3152	1.01167	27.4358	0.98923	41.7777	0.97871	46.0865	0.96295	50.7585	0.95679	69.2601	0.93846
	0.33731	1.18276	3.66783	1.12243	17.6044	1.06766	21.1861	1.03901	24.3179	1.01849	27.4385	0.99459	41.7804	0.98396	46.0892	0.96809	50.7612	0.96262	69.2629	0.94365
	0.34005	1.18848	3.67057	1.12736	17.6072	1.07312	21.1889	1.0459	24.3206	1.02357	27.4413	0.99954	41.7831	0.98821	46.092	0.9731	50.7639	0.96513	69.2656	0.94892
	0.34277	1.19288	3.6733	1.13233	17.6099	1.07827	21.1916	1.04952	24.3234	1.02902	27.444	1.00517	41.7859	0.99546	46.0947	0.9779	50.7667	0.97139	69.2685	0.95355
	0.34549	1.19876	3.67601	1.13793	17.6126	1.08403	21.1943	1.05494	24.3261	1.03435	27.4467	1.00992	41.7886	0.99859	46.0974	0.98322	50.7694	0.97628	69.2713	0.95834
	0.34821	1.20379	3.67876	1.14347	17.6153	1.08905	21.197	1.05985	24.3288	1.03884	27.4494	1.01435	41.7913	1.00356	46.1001	0.98767	50.7721	0.98106	69.2741	0.96369
	0.35094	1.20931	3.68149	1.1482	17.6181	1.09481	21.1998	1.06517	24.3316	1.04336	27.4521	1.02004	41.794	1.00846	46.1028	0.99288	50.7749	0.98588	69.2769	0.96793
	0.35367	1.21412	3.68421	1.15415	17.6208	1.09963	21.2025	1.07047	24.3343	1.04987	27.4549	1.02482	41.7967	1.01386	46.1056	0.99713	50.7776	0.99174	69.2798	0.97324
	0.35639	1.21898	3.68693	1.15884	17.6235	1.10469	21.2052	1.07562	24.3371	1.05449	27.4576	1.0294	41.7995	1.01845	46.1083	1.00238	50.7803	0.99516	69.2826	0.9785
	0.35911	1.22361	3.68965	1.16386	17.6263	1.1098	21.208	1.08076	24.3398	1.05921	27.4603	1.03471	41.8022	1.02305	46.111	1.00647	50.783	1.00011	69.2854	0.98282
	0.36183	1.22823	3.69238	1.16866	17.629	1.11464	21.2107	1.08571	24.3425	1.06433	27.4631	1.03928	41.8049	1.02769	46.1137	1.01044	50.7858	1.0057	69.2882	0.98739
	0.36455	1.23346	3.69511	1.17364	17.6317	1.11973	21.2134	1.0904	24.3452	1.06838	27.4658	1.04398	41.8076	1.03299	46.1164	1.01589	50.7885	1.00917	69.291	0.99259
	0.36728	1.23841	3.69784	1.17908	17.6344	1.12442	21.2161	1.09446	24.3479	1.07357	27.4685	1.04919	41.8104	1.03802	46.1192	1.02066	50.7912	1.01387	69.2938	0.99672
	0.37001	1.24201	3.70058	1.18359	17.6372	1.1286	21.2188	1.09985	24.3507	1.07845	27.4713	1.05402	41.8131	1.04123	46.1219	1.02562	50.794	1.01815	69.2967	0.99778
	0.37276	1.24659	3.70331	1.18795	17.6399	1.13446	21.2216	1.10459	24.3534	1.08306	27.474	1.05918	41.8158	1.04612	46.1246	1.02979	50.7967	1.02287	69.2995	1.00657
	0.3755	1.252	3.70604	1.1927	17.6426	1.13937	21.2243	1.10928	24.3561	1.08742	27.4767	1.06331	41.8186	1.05116	46.1273	1.03404	50.7995	1.02687	69.3023	1.01015
	0.37825	1.25673	3.70876	1.1977	17.6453	1.14383	21.227	1.11438	24.3588	1.09214	27.4795	1.06745	41.8213	1.05548	46.1301	1.03857	50.8022	1.03172	69.3051	1.01501
	0.38097	1.2603	3.71147	1.20205	17.6481	1.14823	21.2297	1.11877	24.3616	1.09662	27.4822	1.0717	41.824	1.05987	46.1328	1.04292	50.805	1.03623	69.3079	1.01882
	0.38368	1.2654	3.71419	1.20592	17.6508	1.15327	21.2325	1.12324	24.3643	1.10166	27.4849	1.077	41.8268	1.06439	46.1355	1.04788	50.8077	1.03914	69.3107	1.02312
	0.38639	1.26879	3.71691	1.21131	17.6535	1.15708	21.2352	1.12775	24.367	1.10616	27.4876	1.08069	41.8295	1.06881	46.1383	1.05243	50.8104	1.04492	69.3135	1.02856
	0.38913	1.27292	3.71964	1.21577	17.6562	1.16236	21.2379	1.13254	24.3697	1.11008	27.4904	1.08564	41.8322	1.07315	46.141	1.05644	50.8131	1.04891	69.3163	1.03227
	0.39187	1.27709	3.72236	1.21998	17.6589	1.16648	21.2406	1.13722	24.3725	1.11483	27.4931	1.09002	41.835	1.07753	46.1437	1.06065	50.8159	1.05256	69.3191	1.03686
	0.3946	1.28105	3.72508	1.22435	17.6617	1.17048	21.2434	1.14149	24.3752	1.11894	27.4959	1.09409	41.8377	1.08173	46.1465	1.0649	50.8186	1.05685	69.3219	1.04153
	0.39732	1.28565	3.72782	1.22862	17.6644	1.1749	21.2461	1.14546	24.378	1.12345	27.4986	1.09838	41.8404	1.08588	46.1492	1.06899	50.8213	1.0619	69.3247	1.04507
	0.40005	1.28916	3.73057	1.23215	17.6672	1.17984	21.2488	1.14973	24.3807	1.12958	27.5013	1.10274	41.8431	1.09004	46.1519	1.07382	50.824	1.06556	69.3276	1.04937
	0.40279	1.29305	3.7333	1.23683	17.6699	1.18413	21.2516	1.15433	24.3834	1.13178	27.5041	1.10718	41.8458	1.09443	46.1547	1.07732	50.8268	1.0697	69.3304	1.05371
	0.40551	1.29685	3.73604	1.24125	17.6726	1.18783	21.2543	1.15869	24.3861	1.13651	27.5068	1.11108	41.8485	1.09866	46.1574	1.08157	50.8295	1.07422	69.3332	1.0576
	0.40823	1.30114	3.73877	1.24501	17.6754	1.19225	21.257	1.16298	24.3889	1.14058	27.5095	1.11633	41.8513	1.10313	46.1601	1.08649	50.8323	1.07805	69.336	1.06144
	0.41097	1.30467	3.74148	1.24911	17.6781	1.19656	21.2598	1.16664	24.3916	1.14493	27.5123	1.11938	41.854	1.10699	46.1628	1.08985	50.835	1.08161	69.3388	1.06606
	0.4137	1.30864	3.7442	1.2535	17.6808	1.20153	21.2625	1.17154	24.3943	1.14848	27.515	1.12385	41.8567	1.1105	46.1656	1.10195	50.8377	1.08547	69.3416	1.07024
	0.41643	1.31227	3.74693	1.25719	17.6835	1.20526	21.2652	1.17516	24.397	1.15242	27.5177	1.12746	41.8595	1.11454	46.1683	1.09744	50.8404	1.0894	69.3445	1.0742
	0.41917	1.31583	3.74966	1.26131	17.6863	1.20908	21.2679	1.17955	24.3998	1.15671	27.5205	1.1321	41.8622	1.11878	46.171	1.1017	50.8432	1.09373	69.3474	1.07789
	0.4219	1.31955	3.75237	1.26526	17.689	1.21278	21.2706	1.18339	24.4025	1.16084	27.5232	1.13529	41.8649	1.12266	46.1738	1.10585	50.8459	1.09717	69.3502	1.082
	0.42462	1.32298	3.7551	1.26892	17.6918	1.21729	21.2734	1.18721	24.4052	1.16447	27.5259	1.13952	41.8676	1.1263	46.1765	1.11045	50.8487	1.1011	69.353	1.08561
	0.42736	1.32636	3.75784	1.27243	17.6946	1.2211	21.2762	1.19148	24.4079	1.16849	27.5286	1.14403	41.8704	1.1305	46.1792	1.11365	50.8514	1.10528	69.3559	1.0902
	0.4301	1.32996	3.76058	1.27656	17.6973	1.22526	21.2789	1.19571	24.4106	1.1724	27.5314	1.14784	41.8731	1.13468	46.1819	1.11763	50.8542	1.10887	69.3587	1.09365
	0.43284	1.33326	3.76335	1.28032	17.7001	1.22875	21.2816	1.19941	24.4134	1.17684	27.5341	1.1516	41.8758	1.13807	46.1846	1.12068	50.8569	1.11278	69.3615	1.09714
	0.43557	1.33678	3.76608	1.28379	17.7028	1.23225	21.2844	1.20345	24.4161	1.17986	27.5368	1.15561	41.8786	1.14206	46.1873	1.1247	50.8596	1.11669	69.3643	1.10129
	0.43829	1.33996	3.76879	1.28799	17.7055	1.23699	21.2871	1.20666	24.4188	1.18368	27.5395	1.15893	41.8813	1.14577	46.19	1.12856	50.8624	1.12026	69.3671	1.10451
	0.44101	1.34375	3.7715	1.29087	17.7082	1.23991	21.2899	1.21114	24.4215	1.18721	27.5422	1.16308	41.8841	1.14949	46.1928	1.13186	50.8651	1.12402	69.3699	1.10869
	0.44375	1.34601	3.77422	1.29469	17.711	1.24387	21.2926	1.21448	24.4243	1.19186	27.545	1.16709	41.8868	1.15283	46.1955	1.1356	50.8678	1.12745	69.3727	1.1129
	0.44649	1.34986	3.77693	1.29813	17.7137	1.24797	21.2953	1.21867	24.427	1.19543	27.5477	1.17082	41.8895	1.15726	46.1983	1.13911	50.8706	1.1308	69.3756	1.11583
	0.4492	1.3526	3.77966	1.30136	17.7165	1.2514	21.2981	1.21931	24.4297	1.19908	27.5504	1.17434	41.8922	1.16075	46.201	1.14305	50.8733	1.1349	69.3784	1.11712
	0.4519	1.35578	3.78239	1.30485	17.7192	1.25467	21.3009	1.22789	24.4325	1.20233	27.5531	1.17678	41.895	1.16463	46.2037	1.14624	50.876	1.13861	69.3812	1.12284
	0.45462	1.3594	3.7851	1.30819	17.7219	1.25792	21.3036	1.22955	24.4352	1.20645	27.5558	1.1822	41.8977	1.16836	46.2064	1.15022	50.8788	1.14193	69.384	1.1269
	0.45734	1.3617	3.78783	1.31131	17.7247	1.26134	21.3063	1.23275	24.4379	1.21099	27.5586	1.18481	41.9004	1.17114	46.2092	1.15403	50.8815	1.14525	69.3868	1.13113
	0.46005	1.36465	3.79056	1.31476	17.7274	1.26486	21.309	1.23592	24.4407	1.21334	27.5613	1.18878	41.9032	1.17439	46.2119	1.15774	50.8842	1.14846	69.3896	1.13346
	0.46278	1.36806	3.79329	1.3176	17.7301	1.26816	21.3117	1.23945	24.4434	1.21642	27.564	1.19215	41.9059	1.17795	46.2146	1.16076	50.887	1.15225	69.3924	1.13779
	0.46551	1.37096	3.79603	1.32099	17.7328	1.27209	21.3144	1.24326	24.4461	1.21989	27.5667	1.19523	41.9087	1.18152	46.2174	1.16419	50.8897	1.15635	69.3953	1.14095
	0.46825	1.37394	3.79875	1.3246	17.7356	1.2753	21.3172	1.2464	24.4489	1.22389	27.5694	1.19916	41.9114	1.18476	46.2201	1.16769	50.8924	1.15797	69.3981	1.14437
	0.47098	1.37646	3.80147	1.3282	17.7383	1.27905	21.3199	1.24922	24.4516	1.22706	27.5722	1.20225	41.9142	1.18874	46.2228	1.17043	50.8951	1.16222	69.4009	1.14718
	0.47374	1.37885	3.8042	1.33034	17.741	1.28228	21.3226	1.25254	24.4543	1.23028	27.5749	1.20577	41.9169	1.19177	46.2255	1.17323	50.8979	1.16573	69.4037	1.15131
	0.47649	1.38238	3.80692	1.33334	17.7438	1.28522	21.3253	1.25645	24.457	1.23407	27.5777	1.20906	41.9196	1.19504	46.2283	1.17804	50.9006	1.16863	69.4065	1.15506
	0.47922	1.38524	3.80965	1.33707	17.7465	1.28884	21.3281	1.25978	24.4597	1.23727	27.5804	1.21254	41.9224	1.19893	46.231	1.18084	50.9033	1.17213	69.4094	1.15806
	0.48194	1.38774	3.81238	1.33915	17.7492	1.29196	21.3308	1.26305	24.4624	1.24044	27.5831	1.21567	41.9251	1.20258	46.2337	1.18481	50.9061	1.17542	69.4122	1.16149
	0.48467	1.39097	3.81514	1.34352	17.752	1.29492	21.3335	1.2665	24.4652	1.24353	27.5859	1.22017	41.9279	1.20575	46.2365	1.18727	50.9088	1.17872	69.415	1.16477
	0.4874	1.39305	3.81787	1.34585	17.7547	1.2979	21.3362	1.26997	24.4679	1.24699	27.5886	1.22286	41.9306	1.2085	46.2392	1.19098	50.9115	1.18202	69.4178	1.16797
	0.49013	1.3965	3.82061	1.34815	17.7574	1.30144	21.339	1.27341	24.4706	1.24991	27.5913	1.22587	41.9333	1.21237	46.242	1.19377	50.9142	1.18516	69.4206	1.17125
	0.49286	1.39813	3.82332	1.3516	17.7601	1.30446	21.3417	1.27604	24.4734	1.25324	27.594	1.22876	41.9361	1.21303	46.2447	1.19726	50.917	1.18864	69.4235	1.1743
	0.49558	1.40086	3.82603	1.35461	17.7629	1.30716	21.3444	1.27863	24.4761	1.25612	27.5968	1.23242	41.9388	1.21788	46.2474	1.20061	50.9197	1.19149	69.4262	1.17808
	0.49831	1.4036	3.82874	1.35705	17.7656	1.31068	21.3471	1.28244	24.4789	1.25981	27.5995	1.2353	41.9415	1.22121	46.2501	1.203	50.9224	1.19496	69.4291	1.18086
	0.50104	1.40601	3.83147	1.35952	17.7683	1.31336	21.3499	1.2858	24.4816	1.26293	27.6023	1.23886	41.9442	1.2247	46.2528	1.2071	50.9252	1.1976	69.4319	1.18325
	0.50377	1.40829	3.8342	1.36272	17.7711	1.3167	21.3526	1.28934	24.4843	1.26601	27.605	1.24188	41.9469	1.22788	46.2556	1.20979	50.9279	1.20117	69.4347	1.18709
	0.5065	1.41102	3.83693	1.36512	17.7738	1.31922	21.3554	1.2914	24.4871	1.26916	27.6077	1.24488	41.9496	1.23037	46.2583	1.21256	50.9306	1.20403	69.4375	1.19034
	0.50925	1.41263	3.83969	1.36843	17.7765	1.32281	21.3581	1.29444	24.4898	1.27228	27.6105	1.24756	41.9523	1.23391	46.261	1.21608	50.9334	1.20703	69.4403	1.19298
	0.512	1.41639	3.84242	1.37118	17.7793	1.32519	21.3609	1.29766	24.4925	1.27529	27.6132	1.25071	41.9551	1.23678	46.2637	1.21885	50.9361	1.20987	69.4432	1.19631
	0.51473	1.41845	3.84516	1.37365	17.782	1.32841	21.3636	1.30058	24.4952	1.27739	27.6159	1.25412	41.9578	1.24061	46.2665	1.22207	50.9389	1.21296	69.446	1.1995
	0.51747	1.42006	3.8479	1.37677	17.7848	1.33046	21.3663	1.30328	24.498	1.28082	27.6186	1.25674	41.9605	1.24294	46.2692	1.22541	50.9416	1.21618	69.4488	1.20252
	0.52022	1.42322	3.85062	1.37882	17.7875	1.33393	21.369	1.30611	24.5007	1.28352	27.6214	1.25943	41.9633	1.24574	46.2719	1.22699	50.9443	1.21898	69.4516	1.20603
	0.52297	1.42524	3.85334	1.38143	17.7902	1.33689	21.3717	1.30895	24.5034	1.28677	27.6241	1.2631	41.966	1.2485	46.2747	1.23145	50.9471	1.22251	69.4544	1.20841
	0.5257	1.42758	3.85607	1.38414	17.7929	1.34025	21.3745	1.31225	24.5062	1.28975	27.6268	1.26568	41.9687	1.25158	46.2774	1.23375	50.9498	1.22381	69.4573	1.2112
	0.52842	1.43103	3.8588	1.38671	17.7957	1.34162	21.3772	1.3145	24.5089	1.29269	27.6296	1.26936	41.9715	1.25436	46.2801	1.23623	50.9525	1.22742	69.4601	1.21456
	0.53115	1.43233	3.86153	1.38865	17.7984	1.3447	21.3799	1.3183	24.5116	1.29481	27.6323	1.27141	41.9742	1.2575	46.2829	1.24115	50.9552	1.23053	69.4629	1.21763
	0.53388	1.43434	3.86425	1.39145	17.8011	1.34784	21.3826	1.32084	24.5143	1.29807	27.6351	1.27469	41.9769	1.26011	46.2856	1.24828	50.9579	1.2332	69.4657	1.22118
	0.53659	1.43616	3.86697	1.39369	17.8039	1.34951	21.3854	1.32351	24.5171	1.30106	27.6378	1.27739	41.9797	1.26298	46.2884	1.24569	50.9607	1.23608	69.4685	1.22279
	0.5393	1.4381	3.8697	1.39692	17.8066	1.35302	21.3881	1.32653	24.5198	1.30337	27.6405	1.28027	41.9824	1.26566	46.2911	1.24812	50.9634	1.23928	69.4713	1.22605
	0.54204	1.44076	3.87243	1.39897	17.8093	1.35564	21.3909	1.32831	24.5225	1.30646	27.6432	1.28318	41.9851	1.26844	46.2938	1.25102	50.9662	1.24167	69.4741	1.22825
	0.5448	1.44273	3.87515	1.40086	17.812	1.35801	21.3936	1.33126	24.5253	1.30918	27.646	1.28515	41.9879	1.27093	46.2966	1.25425	50.9689	1.24448	69.477	1.23182
	0.54754	1.44493	3.87787	1.40331	17.8148	1.36076	21.3963	1.33429	24.528	1.31175	27.6487	1.28862	41.9906	1.27417	46.2993	1.25671	50.9716	1.24764	69.4798	1.23375
	0.55026	1.44678	3.8806	1.40559	17.8175	1.36315	21.399	1.33665	24.5307	1.31456	27.6514	1.29095	41.9933	1.2773	46.302	1.25958	50.9743	1.24998	69.4826	1.23704
	0.55299	1.4489	3.88334	1.40833	17.8202	1.36575	21.4017	1.3399	24.5334	1.31706	27.6541	1.29346	41.9961	1.27939	46.3048	1.26226	50.9771	1.25259	69.4854	1.23985
	0.55573	1.45115	3.88607	1.41019	17.8229	1.36809	21.4045	1.34155	24.5361	1.31998	27.6569	1.29645	41.9988	1.28245	46.3075	1.26493	50.9798	1.25538	69.4882	1.24264
	0.55845	1.45271	3.88879	1.41306	17.8257	1.37039	21.4072	1.34421	24.5389	1.32206	27.6596	1.29949	42.0015	1.28485	46.3102	1.26751	50.9826	1.25818	69.491	1.24558
	0.56117	1.45495	3.89152	1.41532	17.8284	1.37287	21.4099	1.34652	24.5416	1.32421	27.6623	1.30203	42.0042	1.28722	46.3129	1.26992	50.9853	1.26058	69.4939	1.2482
	0.56392	1.45804	3.89425	1.41707	17.8311	1.37559	21.4127	1.34871	24.5444	1.32754	27.6651	1.30442	42.007	1.28989	46.3157	1.27267	50.988	1.26346	69.4967	1.25097
	0.56667	1.45881	3.897	1.41951	17.8339	1.37754	21.4154	1.35116	24.5471	1.33066	27.6678	1.30692	42.0097	1.29341	46.3184	1.27538	50.9908	1.2661	69.4995	1.25343
	0.56942	1.46021	3.89972	1.42103	17.8366	1.37988	21.4181	1.35419	24.5498	1.33209	27.6705	1.30982	42.0124	1.29477	46.3211	1.2781	50.9935	1.26829	69.5023	1.25546
	0.57216	1.46232	3.90245	1.4229	17.8393	1.38251	21.4209	1.3571	24.5526	1.3356	27.6732	1.31191	42.0152	1.29837	46.3239	1.28091	50.9962	1.27171	69.5051	1.25881
	0.5749	1.46431	3.9052	1.42575	17.842	1.38498	21.4236	1.35903	24.5553	1.33717	27.676	1.31464	42.0179	1.30064	46.3266	1.28328	50.999	1.2745	69.508	1.26098
	0.57765	1.4663	3.90793	1.42807	17.8448	1.38747	21.4263	1.36185	24.5581	1.33928	27.6787	1.31706	42.0207	1.30289	46.3293	1.2857	51.0017	1.27653	69.5108	1.26347
	0.58038	1.46814	3.91065	1.42995	17.8475	1.38937	21.4291	1.36406	24.5608	1.34263	27.6814	1.31952	42.0234	1.30516	46.332	1.28838	51.0044	1.27855	69.5136	1.26678
	0.58312	1.46979	3.91336	1.43203	17.8502	1.3921	21.4318	1.36617	24.5635	1.34462	27.6842	1.32226	42.0262	1.30762	46.3347	1.29048	51.0071	1.28129	69.5164	1.26867
	0.58585	1.47101	3.91608	1.43407	17.853	1.39391	21.4346	1.36937	24.5662	1.34672	27.6869	1.32535	42.0289	1.30462	46.3374	1.29345	51.0099	1.28342	69.5192	1.27146
	0.58859	1.4738	3.9188	1.43575	17.8557	1.39623	21.4373	1.37143	24.569	1.34959	27.6897	1.32686	42.0316	1.31273	46.3402	1.29497	51.0126	1.28598	69.522	1.27327
	0.59131	1.47516	3.92154	1.43771	17.8584	1.398	21.4401	1.37386	24.5717	1.35203	27.6924	1.32963	42.0343	1.31515	46.3429	1.30076	51.0153	1.2883	69.5248	1.27636
	0.59401	1.47666	3.92428	1.44023	17.8612	1.4007	21.4428	1.37581	24.5744	1.35515	27.6951	1.33162	42.037	1.31753	46.3456	1.30059	51.0181	1.29074	69.5276	1.2787
	0.59672	1.4785	3.92702	1.44166	17.8639	1.4031	21.4456	1.37891	24.5772	1.35673	27.6978	1.33468	42.0398	1.32016	46.3483	1.30304	51.0208	1.29361	69.5304	1.28146
	0.59945	1.48019	3.92976	1.44308	17.8667	1.405	21.4483	1.38077	24.5799	1.35926	27.7006	1.33709	42.0425	1.32169	46.3511	1.30603	51.0235	1.29585	69.5333	1.28433
	0.60218	1.48181	3.93249	1.44619	17.8694	1.40718	21.451	1.38289	24.5826	1.3612	27.7033	1.33886	42.0452	1.32474	46.3538	1.30848	51.0263	1.29813	69.5361	1.28646
	0.60492	1.48329	3.93524	1.44779	17.8722	1.40913	21.4538	1.38524	24.5853	1.36351	27.7061	1.3415	42.048	1.32661	46.3565	1.30634	51.029	1.30064	69.5389	1.28863
	0.60764	1.48488	3.93798	1.44984	17.8749	1.41124	21.4565	1.38802	24.5881	1.36644	27.7088	1.34339	42.0507	1.32971	46.3593	1.31304	51.0317	1.30232	69.5418	1.29038
	0.61037	1.48669	3.94073	1.45101	17.8776	1.41293	21.4592	1.38929	24.5908	1.36784	27.7115	1.34556	42.0534	1.33155	46.362	1.31487	51.0345	1.30508	69.5446	1.29377
	0.61311	1.48793	3.94347	1.45279	17.8803	1.41539	21.4619	1.39151	24.5935	1.3707	27.7142	1.3482	42.0562	1.33353	46.3647	1.31718	51.0372	1.30712	69.5474	1.29564
	0.61583	1.48965	3.94619	1.45496	17.8831	1.41788	21.4647	1.39284	24.5963	1.37202	27.7169	1.35074	42.0589	1.33636	46.3675	1.31976	51.04	1.30979	69.5502	1.29747
	0.61856	1.49134	3.94894	1.45702	17.8858	1.41923	21.4674	1.3954	24.599	1.37419	27.7197	1.35267	42.0616	1.33899	46.3702	1.3216	51.0427	1.31169	69.553	1.29987
	0.6213	1.4927	3.95168	1.45816	17.8886	1.42185	21.4702	1.39805	24.6018	1.37686	27.7224	1.35541	42.0643	1.34118	46.3729	1.32397	51.0454	1.31469	69.5559	1.30295
	0.62402	1.49406	3.95442	1.46	17.8913	1.42306	21.4729	1.40013	24.6045	1.37892	27.7251	1.35729	42.0671	1.34269	46.3757	1.32647	51.0481	1.31651	69.5587	1.30554
	0.62675	1.49575	3.95714	1.46217	17.894	1.42551	21.4756	1.40157	24.6072	1.38155	27.7279	1.35974	42.0698	1.34518	46.3784	1.32838	51.0509	1.31904	69.5615	1.30678
	0.62948	1.49746	3.95986	1.46346	17.8968	1.42725	21.4783	1.40393	24.61	1.38302	27.7306	1.3612	42.0725	1.34687	46.3811	1.33058	51.0536	1.32102	69.5643	1.30895
	0.6322	1.49902	3.9626	1.46534	17.8995	1.42906	21.481	1.4061	24.6127	1.38525	27.7333	1.36328	42.0752	1.3495	46.3839	1.33247	51.0564	1.32348	69.5671	1.31184
	0.63493	1.49966	3.96532	1.46697	17.9022	1.43196	21.4838	1.40806	24.6154	1.38656	27.736	1.3657	42.078	1.34895	46.3866	1.33562	51.0591	1.32551	69.57	1.31352
	0.63766	1.50162	3.96805	1.46867	17.9049	1.43329	21.4865	1.40971	24.6181	1.38916	27.7388	1.36791	42.0807	1.35346	46.3893	1.3372	51.0618	1.32746	69.5728	1.31625
	0.6404	1.50309	3.97079	1.47083	17.9077	1.43456	21.4892	1.41168	24.6209	1.39138	27.7415	1.36945	42.0834	1.35564	46.3921	1.33943	51.0646	1.33047	69.5756	1.31867
	0.64313	1.50491	3.97352	1.47221	17.9104	1.43641	21.4919	1.41374	24.6236	1.39295	27.7443	1.37197	42.0861	1.35819	46.3948	1.34169	51.0673	1.33197	69.5784	1.32048
	0.64585	1.50635	3.97626	1.47413	17.9131	1.43835	21.4946	1.41532	24.6263	1.39521	27.747	1.37413	42.0888	1.36014	46.3976	1.34325	51.07	1.33106	69.5812	1.3219
	0.64859	1.50731	3.97898	1.47505	17.9158	1.43992	21.4974	1.41727	24.6291	1.39686	27.7498	1.37598	42.0915	1.36211	46.4003	1.34429	51.0728	1.33631	69.584	1.32432
	0.65133	1.50938	3.9817	1.47736	17.9185	1.44179	21.5001	1.41957	24.6318	1.39955	27.7525	1.37839	42.0943	1.36423	46.403	1.34801	51.0755	1.33847	69.5868	1.32632
	0.65405	1.51037	3.98443	1.4787	17.9213	1.44397	21.5028	1.42129	24.6346	1.40063	27.7552	1.3803	42.097	1.36661	46.4057	1.3501	51.0782	1.3402	69.5897	1.32898
	0.65677	1.51044	3.98715	1.47992	17.924	1.44543	21.5056	1.42296	24.6373	1.40267	27.7579	1.38245	42.0998	1.36772	46.4085	1.35225	51.081	1.34232	69.5925	1.3304
	0.65949	1.51261	3.98985	1.4818	17.9268	1.44653	21.5083	1.42512	24.64	1.40617	27.7607	1.38426	42.1025	1.36989	46.4112	1.35415	51.0837	1.3442	69.5953	1.33286
	0.66222	1.51397	3.99257	1.48274	17.9295	1.44935	21.5111	1.42568	24.6428	1.40695	27.7634	1.38603	42.1052	1.3722	46.414	1.35641	51.0864	1.34675	69.5981	1.33476
	0.66495	1.51563	3.9953	1.48481	17.9322	1.4508	21.5138	1.42884	24.6455	1.40905	27.7661	1.3877	42.108	1.37414	46.4167	1.35799	51.0891	1.3485	69.6008	1.33687
	0.66766	1.51684	3.99801	1.48578	17.9349	1.45264	21.5166	1.43011	24.6482	1.41089	27.7689	1.39027	42.1107	1.37642	46.4194	1.36085	51.0919	1.35063	69.6036	1.33887
	0.67038	1.51819	4.00072	1.48741	17.9376	1.4543	21.5193	1.43221	24.6509	1.41236	27.7716	1.39338	42.1134	1.37824	46.4222	1.36158	51.0946	1.35219	69.6064	1.34091
	0.67312	1.52013	4.00345	1.48963	17.9404	1.45668	21.522	1.43415	24.6537	1.41405	27.7743	1.39343	42.1161	1.37991	46.4249	1.36426	51.0973	1.35439	69.6092	1.34262
	0.67586	1.52131	4.00618	1.49041	17.9432	1.45746	21.5248	1.43554	24.6564	1.41605	27.7771	1.396	42.1189	1.38192	46.4276	1.36614	51.1	1.35622	69.612	1.34452
	0.67859	1.52214	4.00891	1.49204	17.9459	1.459	21.5275	1.43631	24.6591	1.41809	27.7798	1.39756	42.1216	1.38359	46.4303	1.3681	51.1028	1.35865	69.6149	1.34655
	0.68132	1.52342	4.01163	1.49349	17.9486	1.46017	21.5302	1.43931	24.6618	1.41904	27.7825	1.39968	42.1243	1.38581	46.433	1.36986	51.1055	1.36041	69.6176	1.34858
	0.68404	1.52452	4.01436	1.49488	17.9513	1.46275	21.5329	1.44051	24.6646	1.42107	27.7852	1.402	42.127	1.38789	46.4358	1.37151	51.1082	1.36199	69.6205	1.34944
	0.68677	1.5262	4.01709	1.49638	17.9541	1.46387	21.5357	1.44258	24.6673	1.42044	27.788	1.40291	42.1298	1.38957	46.4385	1.37348	51.111	1.36388	69.6233	1.35257
	0.68949	1.52787	4.01982	1.4978	17.9568	1.46578	21.5384	1.44404	24.67	1.42524	27.7907	1.405	42.1325	1.39104	46.4412	1.37562	51.1137	1.36631	69.6261	1.35445
	0.69222	1.52872	4.02254	1.49951	17.9596	1.46749	21.5411	1.44598	24.6728	1.42724	27.7934	1.407	42.1352	1.39853	46.4439	1.37687	51.1164	1.36772	69.6288	1.35665
	0.69494	1.52946	4.02527	1.50058	17.9623	1.46914	21.5438	1.44804	24.6755	1.42833	27.7962	1.40858	42.1379	1.39477	46.4466	1.37938	51.1191	1.36996	69.6316	1.35781
	0.69767	1.53102	4.02801	1.50156	17.9651	1.47062	21.5465	1.44945	24.6782	1.4304	27.7989	1.41014	42.1407	1.39674	46.4494	1.38114	51.1219	1.37149	69.6345	1.36015
	0.70042	1.53201	4.03075	1.50235	17.9678	1.46888	21.5493	1.45073	24.681	1.43242	27.8016	1.41215	42.1434	1.3988	46.4521	1.38299	51.1246	1.37348	69.6372	1.36195
	0.70315	1.53333	4.03347	1.50444	17.9706	1.47361	21.552	1.45258	24.6837	1.43346	27.8044	1.4139	42.1461	1.40005	46.4548	1.38501	51.1273	1.3752	69.6401	1.36362
	0.70586	1.53443	4.03619	1.50582	17.9733	1.47493	21.5547	1.45394	24.6864	1.4357	27.8071	1.4159	42.1489	1.40198	46.4575	1.38713	51.1301	1.37685	69.6429	1.36574
	0.70859	1.53505	4.03891	1.50691	17.9761	1.47687	21.5575	1.45578	24.6892	1.4369	27.8098	1.41693	42.1516	1.4042	46.4603	1.38884	51.1328	1.37886	69.6457	1.368
	0.7113	1.53624	4.04164	1.50845	17.9788	1.47793	21.5602	1.45783	24.6919	1.43848	27.8126	1.41895	42.1543	1.40528	46.463	1.39045	51.1355	1.38075	69.6485	1.36971
	0.71404	1.53781	4.04438	1.51006	17.9816	1.47964	21.5629	1.45878	24.6946	1.44003	27.8153	1.42079	42.157	1.40728	46.4657	1.3921	51.1383	1.38251	69.6514	1.37123
	0.71677	1.53867	4.04711	1.51113	17.9843	1.48137	21.5657	1.46051	24.6974	1.4426	27.818	1.42205	42.1597	1.40916	46.4685	1.39347	51.141	1.38432	69.6542	1.37305
	0.71948	1.54038	4.04984	1.51267	17.987	1.48227	21.5684	1.46208	24.7001	1.44306	27.8208	1.42465	42.1624	1.41016	46.4712	1.3972	51.1437	1.386	69.657	1.37572
	0.72222	1.54088	4.05257	1.51367	17.9898	1.48407	21.5711	1.4638	24.7028	1.44467	27.8235	1.42588	42.1652	1.41215	46.4739	1.39719	51.1465	1.38784	69.6598	1.37642
	0.72494	1.54198	4.05529	1.51571	17.9925	1.48536	21.5739	1.46495	24.7056	1.44653	27.8262	1.42841	42.1679	1.41413	46.4766	1.39898	51.1492	1.38925	69.6626	1.37794
	0.72766	1.543	4.05802	1.51727	17.9952	1.4863	21.5766	1.46663	24.7083	1.44833	27.8289	1.42933	42.1706	1.41587	46.4794	1.40036	51.1519	1.39121	69.6654	1.38005
	0.73037	1.54421	4.06075	1.51751	17.998	1.48731	21.5793	1.46874	24.711	1.45016	27.8317	1.4299	42.1733	1.41736	46.4821	1.40195	51.1546	1.39312	69.6682	1.38122
	0.73308	1.54492	4.06347	1.51886	18.0007	1.48943	21.5821	1.46947	24.7137	1.45136	27.8344	1.43239	42.1761	1.41902	46.4848	1.40403	51.1574	1.39474	69.671	1.38412
	0.7358	1.54611	4.06619	1.52012	18.0034	1.4904	21.5848	1.47117	24.7165	1.45296	27.8371	1.43413	42.1788	1.42046	46.4875	1.40586	51.1601	1.39691	69.6738	1.3851
	0.73855	1.54728	4.06893	1.52155	18.0062	1.49219	21.5876	1.47209	24.7192	1.45461	27.8398	1.43613	42.1816	1.4222	46.4903	1.40764	51.1628	1.39799	69.6766	1.38643
	0.74127	1.54797	4.07165	1.52286	18.0089	1.49361	21.5903	1.47364	24.7219	1.4582	27.8426	1.43698	42.1843	1.42383	46.493	1.409	51.1656	1.399	69.6794	1.3891
	0.74401	1.5489	4.07439	1.52334	18.0116	1.49492	21.593	1.47541	24.7247	1.45845	27.8453	1.43916	42.187	1.42554	46.4957	1.4107	51.1683	1.40121	69.6822	1.3903
	0.74674	1.55036	4.07712	1.52522	18.0144	1.49619	21.5957	1.47605	24.7274	1.45908	27.848	1.44057	42.1897	1.42692	46.4984	1.4125	51.171	1.40304	69.685	1.39198
	0.74949	1.55124	4.07985	1.526	18.0171	1.49749	21.5985	1.47765	24.7301	1.46048	27.8508	1.44195	42.1924	1.42772	46.5012	1.41361	51.1737	1.40527	69.6879	1.39402
	0.75224	1.5524	4.08258	1.52695	18.0198	1.50101	21.6012	1.47935	24.7328	1.46134	27.8535	1.4434	42.1952	1.43114	46.5039	1.41602	51.1765	1.40639	69.6907	1.39508
	0.75498	1.5532	4.08532	1.52813	18.0226	1.501	21.6039	1.48126	24.7356	1.463	27.8562	1.44491	42.1979	1.4323	46.5066	1.41716	51.1792	1.40794	69.6935	1.39679
	0.7577	1.55428	4.08805	1.52902	18.0253	1.50066	21.6066	1.48225	24.7383	1.46509	27.8589	1.44652	42.2007	1.43334	46.5093	1.41859	51.182	1.40998	69.6963	1.39845
	0.76041	1.5551	4.09077	1.53018	18.028	1.50278	21.6094	1.48381	24.741	1.46614	27.8616	1.44783	42.2034	1.43486	46.5121	1.42013	51.1847	1.41109	69.6991	1.39967
	0.76313	1.55654	4.0935	1.53119	18.0308	1.50422	21.6121	1.48501	24.7438	1.46737	27.8644	1.44955	42.2061	1.43617	46.5148	1.42161	51.1874	1.41306	69.7019	1.40107
	0.76585	1.55701	4.09623	1.53255	18.0335	1.50521	21.6148	1.48673	24.7465	1.46954	27.8671	1.45092	42.2088	1.43819	46.5175	1.42348	51.1901	1.41466	69.7047	1.40196
	0.76858	1.5576	4.09897	1.53372	18.0362	1.50607	21.6176	1.4882	24.7492	1.47036	27.8698	1.45267	42.2116	1.43935	46.5203	1.42511	51.1928	1.41576	69.7075	1.40506
	0.77131	1.55858	4.10171	1.5354	18.0389	1.50746	21.6203	1.48908	24.752	1.47232	27.8726	1.45387	42.2143	1.44139	46.523	1.42628	51.1956	1.41785	69.7104	1.40621
	0.77407	1.5601	4.10442	1.53541	18.0417	1.50889	21.623	1.48988	24.7547	1.47311	27.8753	1.4554	42.217	1.44297	46.5258	1.42817	51.1983	1.41865	69.7132	1.40854
	0.77682	1.56039	4.10713	1.53639	18.0444	1.51001	21.6258	1.49149	24.7574	1.47471	27.878	1.45641	42.2197	1.44423	46.5285	1.42895	51.201	1.42056	69.716	1.40952
	0.77955	1.56185	4.10987	1.53799	18.0471	1.51131	21.6285	1.49333	24.7601	1.47612	27.8807	1.45831	42.2225	1.44539	46.5312	1.43119	51.2037	1.4217	69.7188	1.41061
	0.78228	1.56264	4.11262	1.53917	18.0498	1.50837	21.6312	1.49388	24.7629	1.47759	27.8835	1.45975	42.2252	1.44694	46.5339	1.43289	51.2065	1.4234	69.7216	1.41255
	0.78502	1.56378	4.11538	1.5402	18.0526	1.51395	21.6339	1.49526	24.7656	1.47854	27.8862	1.46075	42.2279	1.44835	46.5367	1.43429	51.2092	1.42514	69.7245	1.41393
	0.78774	1.56309	4.1181	1.5406	18.0553	1.5153	21.6367	1.49674	24.7683	1.47952	27.889	1.46229	42.2307	1.4501	46.5394	1.43615	51.212	1.4279	69.7273	1.41531
	0.79046	1.56539	4.12083	1.54209	18.058	1.51612	21.6394	1.49778	24.7711	1.48078	27.8917	1.46347	42.2334	1.4513	46.5421	1.43702	51.2147	1.42747	69.7301	1.41675
	0.79318	1.56646	4.12357	1.54333	18.0608	1.51754	21.6421	1.49916	24.7738	1.48255	27.8944	1.46477	42.2361	1.45255	46.5448	1.4385	51.2174	1.42982	69.7329	1.41849
	0.79591	1.56728	4.1263	1.54422	18.0635	1.51838	21.6448	1.50048	24.7765	1.48515	27.8971	1.46632	42.2388	1.45401	46.5476	1.43957	51.2201	1.43022	69.7357	1.42092
	0.79863	1.56782	4.12903	1.54524	18.0662	1.51915	21.6476	1.50176	24.7793	1.48561	27.8999	1.46804	42.2416	1.45566	46.5503	1.44303	51.2229	1.43213	69.7385	1.42159
	0.80134	1.56895	4.13176	1.54687	18.0689	1.52056	21.6503	1.50247	24.782	1.48665	27.9026	1.46944	42.2443	1.4567	46.5531	1.44292	51.2256	1.43392	69.7414	1.42327
	0.80407	1.5696	4.1345	1.54735	18.0717	1.52165	21.6531	1.50371	24.7847	1.48778	27.9053	1.46978	42.247	1.45825	46.5558	1.44391	51.2283	1.43563	69.7442	1.42467
	0.80681	1.57054	4.13725	1.54781	18.0744	1.52251	21.6558	1.50536	24.7875	1.49	27.908	1.47123	42.2497	1.45944	46.5585	1.44535	51.2311	1.43623	69.747	1.42575
	0.80956	1.57177	4.13998	1.54963	18.0771	1.52364	21.6585	1.50649	24.7902	1.48934	27.9108	1.47297	42.2525	1.46129	46.5612	1.44682	51.2338	1.43788	69.7498	1.42763
	0.81229	1.57223	4.14273	1.55044	18.0799	1.52474	21.6612	1.50788	24.7929	1.4915	27.9135	1.47406	42.2552	1.46199	46.5639	1.44839	51.2365	1.43919	69.7526	1.42966
	0.81502	1.57285	4.14547	1.55135	18.0826	1.52619	21.664	1.50926	24.7956	1.49248	27.9162	1.47582	42.2579	1.46344	46.5667	1.44891	51.2393	1.44075	69.7555	1.42951
	0.81775	1.57373	4.14819	1.5522	18.0854	1.52738	21.6667	1.51019	24.7984	1.49356	27.9189	1.47646	42.2606	1.46528	46.5694	1.45187	51.242	1.44153	69.7583	1.43188
	0.82047	1.57592	4.15092	1.55215	18.0881	1.52818	21.6694	1.51125	24.8011	1.49738	27.9216	1.47807	42.2634	1.46648	46.5721	1.45272	51.2447	1.44348	69.7611	1.43318
	0.82319	1.57544	4.15365	1.55375	18.0908	1.5291	21.6721	1.51253	24.8038	1.49655	27.9243	1.47955	42.2661	1.46735	46.5749	1.45365	51.2475	1.4446	69.7639	1.4351
	0.82593	1.57618	4.15637	1.55609	18.0936	1.5304	21.6748	1.51345	24.8065	1.49752	27.9271	1.48018	42.2688	1.46851	46.5776	1.45491	51.2502	1.44627	69.7667	1.4352
	0.82869	1.57684	4.15909	1.55605	18.0963	1.53139	21.6776	1.51493	24.8093	1.49864	27.9298	1.48233	42.2716	1.47013	46.5804	1.45646	51.2529	1.44776	69.7695	1.43714
	0.83143	1.57784	4.16182	1.5563	18.099	1.53252	21.6803	1.51524	24.812	1.49973	27.9325	1.48301	42.2743	1.47078	46.5831	1.45792	51.2556	1.44884	69.7724	1.43814
	0.83415	1.57853	4.16455	1.55732	18.1017	1.53312	21.6831	1.51658	24.8147	1.5011	27.9352	1.48403	42.277	1.47185	46.5859	1.45912	51.2583	1.45008	69.7752	1.43965
	0.83691	1.57892	4.16728	1.55822	18.1045	1.5343	21.6858	1.51805	24.8175	1.50215	27.938	1.48526	42.2797	1.47357	46.5886	1.46008	51.261	1.45166	69.778	1.44111
	0.83965	1.57964	4.17	1.55941	18.1072	1.53486	21.6885	1.51892	24.8202	1.50293	27.9407	1.48752	42.2824	1.47553	46.5913	1.46155	51.2638	1.45277	69.7808	1.44173
	0.84237	1.58067	4.17271	1.56015	18.11	1.53659	21.6913	1.52052	24.8229	1.50477	27.9434	1.48819	42.2852	1.4763	46.5941	1.46337	51.2665	1.45413	69.7836	1.44426
	0.84512	1.58163	4.17544	1.56047	18.1127	1.53787	21.694	1.52125	24.8256	1.50541	27.9462	1.4891	42.2879	1.47698	46.5968	1.46419	51.2692	1.45537	69.7864	1.44575
	0.84784	1.58247	4.17819	1.5616	18.1154	1.53889	21.6967	1.52206	24.8284	1.50681	27.9489	1.49053	42.2906	1.47878	46.5995	1.46603	51.272	1.45642	69.7892	1.44602
	0.85056	1.58269	4.18092	1.56292	18.1181	1.53972	21.6994	1.52333	24.8311	1.50757	27.9516	1.49145	42.2934	1.48139	46.6022	1.4669	51.2747	1.45764	69.7921	1.44724
	0.85331	1.58397	4.18363	1.56343	18.1209	1.5403	21.7022	1.52463	24.8338	1.50719	27.9543	1.49267	42.2961	1.47625	46.605	1.46784	51.2774	1.45965	69.7949	1.44851
	0.85604	1.58436	4.18635	1.56439	18.1236	1.54134	21.7049	1.52454	24.8366	1.50981	27.9571	1.49402	42.2988	1.48849	46.6077	1.46894	51.2801	1.46041	69.7977	1.4498
	0.85876	1.585	4.18908	1.56627	18.1263	1.54195	21.7076	1.52692	24.8393	1.51064	27.9598	1.49524	42.3015	1.48411	46.6104	1.47065	51.2829	1.46169	69.8005	1.4488
	0.86151	1.58621	4.19182	1.56616	18.1291	1.54333	21.7103	1.52715	24.842	1.51209	27.9625	1.49634	42.3043	1.48461	46.6131	1.47158	51.2856	1.46301	69.8033	1.45263
	0.86426	1.58678	4.19455	1.56732	18.1318	1.54424	21.7131	1.52829	24.8448	1.51326	27.9653	1.49738	42.307	1.48523	46.6159	1.47264	51.2883	1.46421	69.8061	1.45397
	0.86699	1.58753	4.1973	1.56766	18.1346	1.54463	21.7158	1.52901	24.8475	1.51431	27.9681	1.49857	42.3098	1.48695	46.6186	1.4739	51.2911	1.46563	69.8089	1.45489
	0.86971	1.58765	4.20004	1.56834	18.1373	1.54575	21.7185	1.52993	24.8502	1.51863	27.9708	1.49957	42.3125	1.48835	46.6213	1.47486	51.2938	1.46744	69.8118	1.45603
	0.87244	1.58884	4.20277	1.5689	18.14	1.54668	21.7212	1.53107	24.853	1.51661	27.9735	1.50077	42.3153	1.48935	46.6241	1.47662	51.2965	1.46988	69.8146	1.45779
	0.87517	1.58947	4.20549	1.56998	18.1428	1.54809	21.724	1.53207	24.8557	1.51768	27.9762	1.50148	42.318	1.49095	46.6268	1.47799	51.2993	1.46633	69.8174	1.45916
	0.87789	1.58976	4.2082	1.57013	18.1455	1.54881	21.7267	1.53321	24.8584	1.5181	27.9789	1.50339	42.3207	1.49188	46.6295	1.47938	51.302	1.4701	69.8203	1.45992
	0.88061	1.59106	4.21092	1.57068	18.1482	1.54966	21.7295	1.53407	24.8611	1.51967	27.9817	1.50413	42.3235	1.49258	46.6323	1.47986	51.3047	1.47155	69.8231	1.46066
	0.88332	1.59173	4.21365	1.57188	18.151	1.55091	21.7322	1.53532	24.8639	1.52072	27.9844	1.50512	42.3262	1.49375	46.635	1.48092	51.3075	1.4726	69.8259	1.46208
	0.88606	1.59244	4.21638	1.57183	18.1537	1.55169	21.735	1.53591	24.8666	1.52177	27.9871	1.50691	42.3289	1.49546	46.6377	1.48253	51.3102	1.47419	69.8287	1.46352
	0.88884	1.59286	4.21912	1.5739	18.1564	1.55207	21.7377	1.53726	24.8693	1.5227	27.9899	1.50726	42.3316	1.4963	46.6404	1.48374	51.3129	1.47513	69.8315	1.46301
	0.89157	1.59352	4.22186	1.57463	18.1591	1.5535	21.7404	1.53833	24.8721	1.52352	27.9926	1.5082	42.3344	1.49723	46.6431	1.48487	51.3156	1.47612	69.8343	1.46507
	0.8943	1.59411	4.22461	1.57532	18.1618	1.55389	21.7432	1.53932	24.8748	1.52392	27.9954	1.50959	42.3371	1.49811	46.6459	1.48498	51.3184	1.4774	69.8371	1.46689
	0.89704	1.59521	4.22734	1.576	18.1645	1.55509	21.7459	1.53966	24.8775	1.52586	27.9981	1.51025	42.3398	1.49887	46.6487	1.48673	51.3211	1.47842	69.84	1.46805
	0.89978	1.5956	4.23007	1.57656	18.1673	1.55615	21.7487	1.54064	24.8803	1.52679	28.0008	1.5116	42.3425	1.50056	46.6514	1.4883	51.3239	1.47907	69.8428	1.4684
	0.90252	1.59651	4.2328	1.57737	18.17	1.55665	21.7514	1.54138	24.883	1.5273	28.0036	1.51232	42.3453	1.50133	46.6541	1.48891	51.3266	1.48036	69.8456	1.47016
	0.90527	1.59647	4.23552	1.57843	18.1727	1.55698	21.7541	1.54235	24.8857	1.5284	28.0064	1.51324	42.348	1.50276	46.6568	1.49262	51.3294	1.48118	69.8484	1.47153
	0.90801	1.59721	4.23826	1.57944	18.1754	1.55831	21.7569	1.5436	24.8884	1.52922	28.0091	1.5142	42.3507	1.50339	46.6596	1.49131	51.3321	1.48294	69.8512	1.47231
	0.91074	1.59954	4.24099	1.57939	18.1781	1.55921	21.7596	1.54438	24.8912	1.53023	28.0118	1.5153	42.3535	1.50451	46.6623	1.49229	51.3348	1.4835	69.8541	1.47339
	0.91348	1.59773	4.24372	1.57994	18.1809	1.55975	21.7623	1.54631	24.8939	1.53158	28.0146	1.51636	42.3562	1.50561	46.665	1.49317	51.3375	1.48481	69.8569	1.47513
	0.91622	1.59892	4.24646	1.58129	18.1836	1.56081	21.765	1.54585	24.8966	1.5325	28.0173	1.51751	42.3589	1.5064	46.6677	1.49482	51.3403	1.48658	69.8597	1.4761
	0.91895	1.59974	4.2492	1.58116	18.1863	1.56137	21.7677	1.54698	24.8994	1.53275	28.02	1.51814	42.3617	1.5076	46.6705	1.49557	51.343	1.48759	69.8625	1.47655
	0.92168	1.60032	4.25196	1.58161	18.1891	1.5624	21.7705	1.54985	24.9021	1.53422	28.0227	1.5191	42.3644	1.50829	46.6732	1.49636	51.3457	1.48786	69.8654	1.47798
	0.92442	1.60084	4.2547	1.58301	18.1918	1.56342	21.7733	1.54842	24.9048	1.53482	28.0255	1.52023	42.3671	1.50975	46.6759	1.49827	51.3485	1.48958	69.8682	1.47938
	0.92716	1.60106	4.25741	1.58419	18.1945	1.56413	21.776	1.55005	24.9076	1.53561	28.0282	1.52115	42.3699	1.51101	46.6787	1.49856	51.3512	1.49048	69.871	1.47986
	0.92989	1.60229	4.26015	1.58443	18.1973	1.56463	21.7787	1.55033	24.9103	1.53704	28.0309	1.52235	42.3726	1.51178	46.6814	1.49971	51.3539	1.49129	69.8738	1.48109
	0.93264	1.60248	4.26288	1.58524	18.2	1.56574	21.7814	1.55159	24.913	1.53825	28.0337	1.52293	42.3753	1.51288	46.6841	1.50068	51.3567	1.49259	69.8766	1.48188
	0.93539	1.60353	4.26563	1.58611	18.2027	1.56639	21.7842	1.55196	24.9158	1.53802	28.0364	1.52315	42.378	1.5139	46.6868	1.50187	51.3594	1.49354	69.8794	1.48326
	0.93811	1.60384	4.26835	1.5864	18.2054	1.56654	21.7869	1.55307	24.9185	1.53935	28.0391	1.52456	42.3808	1.51504	46.6896	1.503	51.3622	1.49452	69.8822	1.48443
	0.94084	1.60478	4.27106	1.58771	18.2081	1.56734	21.7896	1.5537	24.9212	1.54035	28.0419	1.52618	42.3835	1.51591	46.6923	1.50387	51.3649	1.49592	69.8851	1.48596
	0.94356	1.60433	4.27377	1.58792	18.2109	1.56849	21.7924	1.55456	24.924	1.54086	28.0446	1.52682	42.3863	1.51622	46.6951	1.50462	51.3676	1.49686	69.8879	1.48634
	0.94628	1.6056	4.2765	1.58882	18.2136	1.56936	21.7951	1.55546	24.9267	1.54202	28.0474	1.52735	42.389	1.5175	46.6978	1.50573	51.3703	1.49777	69.8907	1.48749
	0.94901	1.60607	4.27925	1.58897	18.2163	1.57009	21.7978	1.55646	24.9294	1.54267	28.0501	1.52877	42.3917	1.51883	46.7005	1.50689	51.3731	1.49869	69.8935	1.48834
	0.95171	1.60711	4.28199	1.58916	18.219	1.57065	21.8005	1.55669	24.9321	1.54321	28.0528	1.52954	42.3944	1.51947	46.7032	1.50805	51.3758	1.49971	69.8963	1.48906
	0.95441	1.60765	4.28471	1.5905	18.2218	1.57101	21.8033	1.55659	24.9348	1.5439	28.0555	1.53107	42.3972	1.52044	46.706	1.50845	51.3785	1.50071	69.8991	1.49034
	0.95714	1.60753	4.28743	1.59159	18.2245	1.57256	21.806	1.55823	24.9376	1.54518	28.0582	1.53183	42.3999	1.52106	46.7087	1.50939	51.3813	1.5018	69.902	1.49186
	0.9599	1.60872	4.29015	1.59122	18.2272	1.57264	21.8087	1.55923	24.9403	1.54674	28.0609	1.5326	42.4026	1.52221	46.7114	1.51114	51.384	1.50263	69.9048	1.49248
	0.96264	1.60895	4.29287	1.5925	18.2299	1.57367	21.8115	1.56028	24.943	1.54724	28.0637	1.53314	42.4054	1.52319	46.7141	1.51164	51.3867	1.50358	69.9076	1.49356
	0.96539	1.60953	4.29561	1.59314	18.2326	1.57479	21.8142	1.56136	24.9458	1.54787	28.0664	1.53476	42.4081	1.52364	46.7169	1.51354	51.3895	1.50452	69.9104	1.49428
	0.96814	1.6098	4.29834	1.59324	18.2354	1.5751	21.817	1.56262	24.9485	1.54902	28.0691	1.53487	42.4108	1.525	46.7196	1.5138	51.3922	1.50587	69.9132	1.4953
	0.97087	1.61021	4.30108	1.5966	18.2381	1.57582	21.8197	1.56314	24.9512	1.54972	28.0719	1.53528	42.4135	1.52611	46.7223	1.51656	51.3949	1.50708	69.916	1.49645
	0.97362	1.6113	4.30382	1.59518	18.2408	1.57633	21.8225	1.56331	24.9539	1.55008	28.0746	1.53704	42.4163	1.52722	46.725	1.51588	51.3977	1.50837	69.9188	1.49742
	0.97637	1.61156	4.30653	1.59593	18.2435	1.57698	21.8252	1.56361	24.9567	1.55082	28.0773	1.53764	42.419	1.52778	46.7278	1.51659	51.4004	1.50745	69.9217	1.49788
	0.97909	1.61247	4.30924	1.59645	18.2463	1.57763	21.828	1.56488	24.9594	1.55164	28.08	1.5386	42.4217	1.52822	46.7305	1.51742	51.4031	1.50963	69.9245	1.49902
	0.98183	1.61302	4.31196	1.59709	18.249	1.57863	21.8307	1.56561	24.9621	1.55248	28.0828	1.53912	42.4245	1.52937	46.7332	1.51773	51.4058	1.51052	69.9273	1.49988
	0.98457	1.6134	4.31467	1.59723	18.2517	1.57898	21.8334	1.56691	24.9649	1.55347	28.0855	1.53975	42.4272	1.53019	46.736	1.52426	51.4085	1.51118	69.9301	1.50146
	0.98731	1.61373	4.31739	1.59822	18.2544	1.58003	21.8362	1.56746	24.9676	1.55385	28.0882	1.54044	42.4299	1.53181	46.7387	1.52015	51.4113	1.51249	69.9329	1.50267
	0.99004	1.6143	4.32014	1.59854	18.2572	1.58079	21.8389	1.56801	24.9703	1.55447	28.0909	1.54202	42.4327	1.53269	46.7414	1.5215	51.414	1.51344	69.9357	1.50314
	0.99276	1.61505	4.32288	1.59893	18.2599	1.58101	21.8416	1.56855	24.9731	1.55531	28.0937	1.54289	42.4354	1.5349	46.7442	1.52205	51.4168	1.51439	69.9386	1.50344
	0.99548	1.61513	4.32563	1.59951	18.2626	1.58301	21.8443	1.56954	24.9758	1.55655	28.0964	1.54307	42.4381	1.53405	46.7469	1.52223	51.4195	1.51468	69.9414	1.50462
	0.99821	1.6165	4.32837	1.60003	18.2653	1.58229	21.8471	1.56996	24.9785	1.55666	28.0992	1.54414	42.4408	1.5347	46.7497	1.52313	51.4222	1.51588	69.9442	1.50562
	1.00093	1.61608	4.33109	1.60112	18.2681	1.5833	21.8498	1.57062	24.9812	1.55774	28.1019	1.54507	42.4435	1.53575	46.7524	1.52489	51.425	1.5169	69.947	1.50683
	1.00364	1.61668	4.33384	1.60152	18.2708	1.58396	21.8526	1.57149	24.984	1.55873	28.1046	1.54545	42.4463	1.53591	46.7551	1.52527	51.4277	1.51766	69.9498	1.50728
	1.00637	1.61862	4.33659	1.60203	18.2735	1.58485	21.8553	1.57243	24.9867	1.55924	28.1073	1.54622	42.449	1.53733	46.7579	1.52651	51.4304	1.51854	69.9527	1.50866
	1.0091	1.61794	4.33933	1.60253	18.2762	1.5852	21.858	1.57263	24.9895	1.56076	28.1101	1.54764	42.4517	1.53836	46.7606	1.52734	51.4331	1.51951	69.9555	1.50907
	1.01182	1.61775	4.34205	1.60317	18.279	1.58528	21.8607	1.57389	24.9922	1.56075	28.1128	1.54791	42.4544	1.53854	46.7633	1.52801	51.4359	1.52059	69.9583	1.51014
	1.01455	1.61843	4.34477	1.6035	18.2817	1.58631	21.8635	1.57479	24.995	1.56181	28.1155	1.54935	42.4571	1.53935	46.7661	1.52846	51.4386	1.52187	69.9611	1.51051
	1.01731	1.61937	4.34749	1.60448	18.2844	1.58745	21.8662	1.57527	24.9977	1.5627	28.1182	1.54944	42.4599	1.54021	46.7688	1.52916	51.4413	1.52214	69.9639	1.51167
	1.02005	1.61981	4.35023	1.60487	18.2872	1.58772	21.8689	1.57551	25.0005	1.56333	28.1209	1.55	42.4626	1.54171	46.7715	1.53033	51.4441	1.52283	69.9668	1.51267
	1.02277	1.61995	4.35296	1.60496	18.2899	1.588	21.8716	1.57658	25.0032	1.56338	28.1237	1.55178	42.4653	1.54212	46.7743	1.53174	51.4468	1.52399	69.9696	1.51328
	1.0255	1.61994	4.35568	1.60537	18.2926	1.58855	21.8744	1.57729	25.0059	1.5643	28.1264	1.55206	42.468	1.54289	46.777	1.53336	51.4495	1.52423	69.9723	1.51424
	1.02822	1.62032	4.3584	1.60569	18.2954	1.58887	21.8771	1.57766	25.0086	1.56454	28.1292	1.55225	42.4708	1.54362	46.7797	1.53378	51.4522	1.52545	69.9752	1.51505
	1.03094	1.62225	4.36112	1.60634	18.2981	1.58576	21.8798	1.57836	25.0113	1.5658	28.1319	1.55414	42.4736	1.54441	46.7824	1.53495	51.4549	1.52657	69.978	1.51618
	1.03365	1.62193	4.36383	1.60673	18.3008	1.5956	21.8825	1.57858	25.0141	1.56642	28.1346	1.55405	42.4763	1.5455	46.7852	1.53363	51.4577	1.52716	69.9808	1.51686
	1.03637	1.6226	4.36653	1.60758	18.3036	1.59126	21.8853	1.58001	25.0168	1.5681	28.1374	1.55519	42.4791	1.54519	46.7879	1.53633	51.4604	1.52808	69.9836	1.51714
	1.03911	1.62285	4.36927	1.6082	18.3063	1.59176	21.888	1.5794	25.0195	1.56795	28.1401	1.55565	42.4818	1.5469	46.7906	1.53628	51.4631	1.52916	69.9864	1.51873
	1.04186	1.62338	4.372	1.60892	18.309	1.59262	21.8908	1.58048	25.0223	1.56875	28.1428	1.55699	42.4845	1.54715	46.7933	1.53661	51.4659	1.52981	69.9891	1.51907
	1.04458	1.62403	4.37474	1.60923	18.3118	1.59306	21.8935	1.58154	25.025	1.56922	28.1455	1.5565	42.4872	1.54834	46.7961	1.53716	51.4686	1.53058	69.992	1.51983
	1.04732	1.62473	4.37747	1.61027	18.3145	1.59357	21.8963	1.58232	25.0277	1.56945	28.1483	1.55791	42.49	1.54895	46.7988	1.53892	51.4714	1.53135	69.9948	1.52092
	1.05005	1.62482	4.3802	1.61062	18.3172	1.59405	21.899	1.58273	25.0305	1.57102	28.151	1.55834	42.4927	1.54947	46.8015	1.53998	51.4741	1.53205	69.9976	1.52176
	1.05279	1.62494	4.38293	1.61044	18.3199	1.59501	21.9017	1.58289	25.0332	1.57153	28.1537	1.55914	42.4954	1.55044	46.8043	1.5405	51.4768	1.53384	70.0004	1.52192
	1.05553	1.62595	4.38565	1.61142	18.3227	1.59523	21.9045	1.58389	25.0359	1.57151	28.1564	1.55979	42.4982	1.55109	46.807	1.5408	51.4796	1.53363	70.0033	1.52341
	1.05825	1.62552	4.3884	1.6119	18.3254	1.59613	21.9072	1.58385	25.0387	1.57251	28.1592	1.56124	42.5009	1.55297	46.8097	1.54147	51.4823	1.53448	70.0061	1.52618
	1.06097	1.62621	4.39113	1.61359	18.3281	1.59611	21.9099	1.5852	25.0414	1.57321	28.1619	1.56129	42.5036	1.55294	46.8124	1.54224	51.485	1.53509	70.0089	1.52511
	1.0637	1.62743	4.39384	1.61243	18.3309	1.59685	21.9126	1.5861	25.0441	1.57363	28.1646	1.56215	42.5064	1.55318	46.8152	1.54332	51.4878	1.53614	70.0117	1.52595
	1.06643	1.62704	4.39656	1.61348	18.3336	1.59758	21.9154	1.58676	25.0469	1.57532	28.1673	1.56235	42.5091	1.55437	46.8179	1.54575	51.4905	1.53713	70.0145	1.52624
	1.06916	1.6286	4.39929	1.61396	18.3363	1.59751	21.9181	1.58675	25.0496	1.57525	28.17	1.56382	42.5119	1.55461	46.8206	1.54456	51.4932	1.53718	70.0173	1.52681
	1.0719	1.62801	4.402	1.61414	18.339	1.59855	21.9208	1.58732	25.0523	1.57609	28.1728	1.56402	42.5146	1.55453	46.8234	1.54593	51.496	1.53847	70.0202	1.5285
	1.07465	1.62869	4.40474	1.61477	18.3418	1.59913	21.9235	1.58758	25.0551	1.57659	28.1755	1.56429	42.5173	1.5563	46.8261	1.54626	51.4987	1.53894	70.023	1.52857
	1.0774	1.62901	4.40744	1.61505	18.3445	1.59979	21.9262	1.58808	25.0578	1.57725	28.1782	1.56524	42.5201	1.55675	46.8289	1.5464	51.5014	1.53989	70.0258	1.53013
	1.08013	1.6294	4.41016	1.61583	18.3472	1.59963	21.929	1.58878	25.0605	1.57746	28.181	1.56633	42.5228	1.55747	46.8316	1.54812	51.5042	1.54017	70.0286	1.5297
	1.08285	1.62908	4.41289	1.61622	18.35	1.60082	21.9317	1.58977	25.0633	1.5767	28.1837	1.5667	42.5255	1.55828	46.8343	1.54864	51.5069	1.54089	70.0314	1.53119
	1.08558	1.62975	4.41562	1.61694	18.3527	1.60087	21.9344	1.58993	25.066	1.57859	28.1865	1.56739	42.5282	1.55888	46.837	1.54963	51.5096	1.54174	70.0342	1.53182
	1.08832	1.63038	4.41837	1.61661	18.3554	1.60201	21.9371	1.59054	25.0687	1.57924	28.1892	1.5683	42.531	1.55991	46.8398	1.5499	51.5123	1.54298	70.037	1.53259
[truncated: 630 more rows]

## Sheet: Figure 3e
	Data for Fig. 3e. | Time evolution of the χT product (at 0.1 T) recorded for 2 in the dark after 405-nm irradiation of 1 at 10 K and subsequent heating to target temperatures in the 132.5-147.5 K range (heating rate 15 K·min-1). Each relaxation study was followed by heating to 200 K to ensure complete restoration of 1. Solid lines represent fits to stretched exponential decay functions, providing…
[truncated: 4,971 more rows]

[truncated: 1 more sheets: Figure 3f]
